# Supplementary material for: Computationally-guided optimization of small-molecule inhibitors of the Aurora A kinase–TPX2 protein–protein interaction
Source: Chem Commun (Camb). 2017 Aug 2;53(67):9372–5. doi: 10.1039/c7cc05379g (PMC5591577; doi:10.1039/c7cc05379g)
Supplement: Supplementary file 2 [file CC-053-C7CC05379G-s002.zip › aur_data/014to006/l10.pdb]

REMARK     ur                            E=     -21111.626
REMARK    ESX   =      -3136.760    EXX    =        -73.330
REMARK    RADGYR=         14.153
REMARK          Created by MCPRO 2.30     
ATOM      1  H1  ACE     1      10.884   0.641 -13.363
ATOM      2  CH3 ACE     1      10.433   0.451 -12.389
ATOM      3  C   ACE     1      11.449   0.714 -11.240
ATOM      4  H2  ACE     1      10.105  -0.588 -12.354
ATOM      5  H3  ACE     1       9.571   1.107 -12.271
ATOM      6  O   ACE     1      12.601   1.062 -11.517
ATOM      7  N   TRP     2      11.044   0.524  -9.975
ATOM      8  CA  TRP     2      11.832   1.009  -8.830
ATOM      9  C   TRP     2      12.222  -0.032  -7.863
ATOM     10  HN  TRP     2      10.178   0.037  -9.793
ATOM     11  CB  TRP     2      11.049   2.068  -8.052
ATOM     12  CG  TRP     2      10.838   3.361  -8.777
ATOM     13  CD1 TRP     2       9.653   3.836  -9.328
ATOM     14  NE1 TRP     2       9.855   5.051  -9.944
ATOM     15  HD1 TRP     2       8.736   3.254  -9.235
ATOM     16  CE2 TRP     2      11.159   5.430  -9.853
ATOM     17  HNE TRP     2       9.144   5.600 -10.405
ATOM     18  CZ2 TRP     2      11.823   6.559 -10.335
ATOM     19  CH2 TRP     2      13.202   6.652 -10.078
ATOM     20  HZ2 TRP     2      11.272   7.323 -10.885
ATOM     21  CZ3 TRP     2      13.889   5.649  -9.375
ATOM     22  HH2 TRP     2      13.765   7.517 -10.427
ATOM     23  CE3 TRP     2      13.225   4.509  -8.881
ATOM     24  HZ3 TRP     2      14.961   5.742  -9.201
ATOM     25  CD2 TRP     2      11.858   4.377  -9.111
ATOM     26  HE3 TRP     2      13.781   3.751  -8.330
ATOM     27  HA  TRP     2      12.754   1.464  -9.190
ATOM     28  HB1 TRP     2      10.117   1.639  -7.685
ATOM     29  HB2 TRP     2      11.614   2.281  -7.145
ATOM     30  O   TRP     2      11.488  -0.977  -7.664
ATOM     31  N   ALA     3      13.364   0.160  -7.210
ATOM     32  CA  ALA     3      13.697  -0.625  -6.010
ATOM     33  C   ALA     3      14.183   0.247  -4.827
ATOM     34  HN  ALA     3      14.019   0.855  -7.538
ATOM     35  CB  ALA     3      14.725  -1.683  -6.353
ATOM     36  HA  ALA     3      12.815  -1.171  -5.676
ATOM     37  HB1 ALA     3      14.966  -2.260  -5.460
ATOM     38  HB2 ALA     3      14.321  -2.349  -7.117
ATOM     39  HB3 ALA     3      15.628  -1.204  -6.731
ATOM     40  O   ALA     3      14.675   1.357  -5.037
ATOM     41  N   LEU     4      14.064  -0.254  -3.598
ATOM     42  CA  LEU     4      14.624   0.449  -2.433
ATOM     43  C   LEU     4      16.072   0.908  -2.615
ATOM     44  HN  LEU     4      13.582  -1.131  -3.458
ATOM     45  CB  LEU     4      14.483  -0.374  -1.155
ATOM     46  CG  LEU     4      14.934   0.237   0.171
ATOM     47  CD1 LEU     4      14.412   1.653   0.372
ATOM     48  CD2 LEU     4      14.465  -0.634   1.333
ATOM     49  HA  LEU     4      14.030   1.339  -2.226
ATOM     50  HB1 LEU     4      13.434  -0.626  -0.998
ATOM     51  HB2 LEU     4      15.066  -1.291  -1.247
ATOM     52  HG  LEU     4      16.023   0.275   0.202
ATOM     53  HD1 LEU     4      14.763   2.037   1.329
ATOM     54  HD2 LEU     4      14.777   2.292  -0.432
ATOM     55  HD3 LEU     4      13.322   1.643   0.362
ATOM     56  HD4 LEU     4      14.791  -0.192   2.274
ATOM     57  HD5 LEU     4      13.377  -0.702   1.321
ATOM     58  HD6 LEU     4      14.892  -1.633   1.234
ATOM     59  O   LEU     4      16.393   2.047  -2.301
ATOM     60  N   GLU     5      16.947   0.073  -3.153
ATOM     61  CA  GLU     5      18.315   0.532  -3.345
ATOM     62  C   GLU     5      18.424   1.753  -4.288
ATOM     63  HN  GLU     5      16.656  -0.857  -3.419
ATOM     64  CB  GLU     5      19.266  -0.609  -3.764
ATOM     65  CG  GLU     5      19.660  -0.640  -5.245
ATOM     66  CD  GLU     5      18.989  -1.754  -6.041
ATOM     67  OE1 GLU     5      18.391  -2.656  -5.419
ATOM     68  OE2 GLU     5      19.075  -1.743  -7.292
ATOM     69  HA  GLU     5      18.740   0.821  -2.384
ATOM     70  HB1 GLU     5      20.197  -0.531  -3.204
ATOM     71  HB2 GLU     5      18.796  -1.570  -3.555
ATOM     72  HG1 GLU     5      19.382   0.303  -5.716
ATOM     73  HG2 GLU     5      20.737  -0.786  -5.333
ATOM     74  O   GLU     5      19.511   2.325  -4.414
ATOM     75  N   ASP     6      17.321   2.163  -4.928
ATOM     76  CA  ASP     6      17.360   3.332  -5.835
ATOM     77  C   ASP     6      17.380   4.692  -5.101
ATOM     78  HN  ASP     6      16.450   1.670  -4.793
ATOM     79  CB  ASP     6      16.182   3.327  -6.816
ATOM     80  CG  ASP     6      16.259   2.216  -7.841
ATOM     81  OD1 ASP     6      17.377   1.870  -8.275
ATOM     82  OD2 ASP     6      15.181   1.703  -8.234
ATOM     83  HA  ASP     6      18.258   3.284  -6.452
ATOM     84  HB1 ASP     6      15.250   3.200  -6.265
ATOM     85  HB2 ASP     6      16.156   4.271  -7.359
ATOM     86  O   ASP     6      17.537   5.748  -5.740
ATOM     87  N   PHE     7      17.226   4.651  -3.773
ATOM     88  CA  PHE     7      17.066   5.848  -2.959
ATOM     89  C   PHE     7      17.977   5.861  -1.746
ATOM     90  HN  PHE     7      17.218   3.760  -3.296
ATOM     91  CB  PHE     7      15.631   5.946  -2.423
ATOM     92  CG  PHE     7      14.589   5.842  -3.476
ATOM     93  CD1 PHE     7      14.171   6.968  -4.162
ATOM     94  CE1 PHE     7      13.208   6.872  -5.155
ATOM     95  HD1 PHE     7      14.599   7.941  -3.924
ATOM     96  CZ  PHE     7      12.651   5.641  -5.468
ATOM     97  HE1 PHE     7      12.887   7.765  -5.692
ATOM     98  CE2 PHE     7      13.053   4.499  -4.782
ATOM     99  HZ  PHE     7      11.897   5.567  -6.253
ATOM    100  CD2 PHE     7      14.017   4.602  -3.790
ATOM    101  HE2 PHE     7      12.611   3.533  -5.026
ATOM    102  HD2 PHE     7      14.336   3.713  -3.247
ATOM    103  HA  PHE     7      17.297   6.728  -3.558
ATOM    104  HB1 PHE     7      15.452   5.140  -1.712
ATOM    105  HB2 PHE     7      15.493   6.906  -1.926
ATOM    106  O   PHE     7      18.300   4.804  -1.203
ATOM    107  N   GLU     8      18.343   7.066  -1.308
ATOM    108  CA  GLU     8      18.886   7.263   0.024
ATOM    109  C   GLU     8      17.788   7.789   0.921
ATOM    110  HN  GLU     8      18.244   7.870  -1.911
ATOM    111  CB  GLU     8      20.008   8.274  -0.017
ATOM    112  CG  GLU     8      21.001   8.032  -1.120
ATOM    113  CD  GLU     8      22.235   8.843  -0.902
ATOM    114  OE1 GLU     8      22.240  10.016  -1.326
ATOM    115  OE2 GLU     8      23.182   8.307  -0.289
ATOM    116  HA  GLU     8      19.256   6.313   0.410
ATOM    117  HB1 GLU     8      19.594   9.271  -0.168
ATOM    118  HB2 GLU     8      20.557   8.247   0.924
ATOM    119  HG1 GLU     8      21.271   6.976  -1.141
ATOM    120  HG2 GLU     8      20.558   8.312  -2.076
ATOM    121  O   GLU     8      17.119   8.759   0.570
ATOM    122  NT  AME     9      17.596   7.143   2.064
ATOM    123  CT  AME     9      16.598   7.551   3.054
ATOM    124  HN  AME     9      18.154   6.329   2.280
ATOM    125  HT1 AME     9      16.628   6.869   3.903
ATOM    126  HT2 AME     9      16.815   8.563   3.393
ATOM    127  HT3 AME     9      15.606   7.524   2.602
ATOM    128  H1  ACE    10       8.858  14.027   7.976
ATOM    129  CH3 ACE    10       8.658  13.013   8.322
ATOM    130  C   ACE    10       7.323  12.935   9.045
ATOM    131  H2  ACE    10       9.457  12.712   8.999
ATOM    132  H3  ACE    10       8.644  12.347   7.459
ATOM    133  O   ACE    10       6.605  13.926   9.188
ATOM    134  N   GLY    11       6.970  11.754   9.511
ATOM    135  CA  GLY    11       5.683  11.585  10.156
ATOM    136  C   GLY    11       5.465  10.116  10.337
ATOM    137  HN  GLY    11       7.598  10.969   9.417
ATOM    138  HA1 GLY    11       5.690  12.092  11.120
ATOM    139  HA2 GLY    11       4.902  12.012   9.527
ATOM    140  O   GLY    11       6.002   9.297   9.586
ATOM    141  N   LYS    12       4.699   9.789  11.366
ATOM    142  CA  LYS    12       4.297   8.421  11.643
ATOM    143  C   LYS    12       2.903   8.234  11.060
ATOM    144  HN  LYS    12       4.371  10.507  11.995
ATOM    145  CB  LYS    12       4.329   8.157  13.158
ATOM    146  CG  LYS    12       4.685   6.733  13.564
ATOM    147  CD  LYS    12       3.456   5.962  14.032
ATOM    148  CE  LYS    12       3.701   4.458  14.096
ATOM    149  NZ  LYS    12       3.346   3.758  12.825
ATOM    150  HZ1 LYS    12       3.527   2.769  12.923
ATOM    151  HZ2 LYS    12       3.904   4.129  12.069
ATOM    152  HZ3 LYS    12       2.367   3.902  12.623
ATOM    153  HA  LYS    12       5.002   7.733  11.177
ATOM    154  HB1 LYS    12       5.070   8.805  13.624
ATOM    155  HB2 LYS    12       3.347   8.363  13.584
ATOM    156  HG1 LYS    12       5.117   6.208  12.711
ATOM    157  HG2 LYS    12       5.408   6.757  14.379
ATOM    158  HD1 LYS    12       3.173   6.298  15.029
ATOM    159  HD2 LYS    12       2.631   6.138  13.341
ATOM    160  HE1 LYS    12       4.756   4.269  14.295
ATOM    161  HE2 LYS    12       3.097   4.024  14.893
ATOM    162  O   LYS    12       1.992   9.024  11.325
ATOM    163  N   GLY    13       2.757   7.218  10.220
ATOM    164  CA  GLY    13       1.452   6.851   9.682
ATOM    165  C   GLY    13       0.881   5.645  10.410
ATOM    166  HN  GLY    13       3.563   6.678   9.939
ATOM    167  HA1 GLY    13       0.762   7.687   9.797
ATOM    168  HA2 GLY    13       1.550   6.605   8.624
ATOM    169  O   GLY    13       1.570   5.003  11.212
ATOM    170  N   LYS    14      -0.383   5.341  10.127
ATOM    171  CA  LYS    14      -1.083   4.213  10.741
ATOM    172  C   LYS    14      -0.326   2.899  10.526
ATOM    173  HN  LYS    14      -0.897   5.901   9.462
ATOM    174  CB  LYS    14      -2.514   4.127  10.203
ATOM    175  CG  LYS    14      -3.441   3.255  11.031
ATOM    176  CD  LYS    14      -4.892   3.645  10.806
ATOM    177  CE  LYS    14      -5.773   3.236  11.975
ATOM    178  NZ  LYS    14      -7.037   4.027  11.977
ATOM    179  HZ1 LYS    14      -7.610   3.743  12.758
ATOM    180  HZ2 LYS    14      -7.538   3.863  11.115
ATOM    181  HZ3 LYS    14      -6.819   5.009  12.058
ATOM    182  HA  LYS    14      -1.179   4.384  11.813
ATOM    183  HB1 LYS    14      -2.954   5.124  10.176
ATOM    184  HB2 LYS    14      -2.500   3.710   9.195
ATOM    185  HG1 LYS    14      -3.310   2.211  10.745
ATOM    186  HG2 LYS    14      -3.205   3.374  12.088
ATOM    187  HD1 LYS    14      -4.964   4.726  10.685
ATOM    188  HD2 LYS    14      -5.266   3.153   9.907
ATOM    189  HE1 LYS    14      -6.018   2.177  11.892
ATOM    190  HE2 LYS    14      -5.242   3.414  12.910
ATOM    191  O   LYS    14      -0.064   2.168  11.481
ATOM    192  N   PHE    15       0.056   2.635   9.275
ATOM    193  CA  PHE    15       0.700   1.373   8.888
ATOM    194  C   PHE    15       2.203   1.524   8.596
ATOM    195  HN  PHE    15      -0.096   3.320   8.548
ATOM    196  CB  PHE    15      -0.029   0.750   7.673
ATOM    197  CG  PHE    15      -1.477   0.366   7.912
ATOM    198  CD1 PHE    15      -1.828  -0.957   8.158
ATOM    199  CE1 PHE    15      -3.155  -1.309   8.382
ATOM    200  HD1 PHE    15      -1.059  -1.730   8.175
ATOM    201  CZ  PHE    15      -4.155  -0.343   8.355
ATOM    202  HE1 PHE    15      -3.418  -2.348   8.581
ATOM    203  CE2 PHE    15      -3.829   0.977   8.104
ATOM    204  HZ  PHE    15      -5.193  -0.628   8.530
ATOM    205  CD2 PHE    15      -2.500   1.330   7.883
ATOM    206  HE2 PHE    15      -4.611   1.737   8.081
ATOM    207  HD2 PHE    15      -2.238   2.369   7.683
ATOM    208  HA  PHE    15       0.593   0.647   9.694
ATOM    209  HB1 PHE    15       0.005   1.365   6.774
ATOM    210  HB2 PHE    15       0.516  -0.148   7.380
ATOM    211  O   PHE    15       2.806   0.671   7.927
ATOM    212  N   GLY    16       2.803   2.604   9.095
ATOM    213  CA  GLY    16       4.236   2.857   8.910
ATOM    214  C   GLY    16       4.591   4.313   8.658
ATOM    215  HN  GLY    16       2.266   3.279   9.620
ATOM    216  HA1 GLY    16       4.778   2.548   9.803
ATOM    217  HA2 GLY    16       4.598   2.289   8.052
ATOM    218  O   GLY    16       3.711   5.154   8.462
ATOM    219  N   ASN    17       5.887   4.612   8.632
ATOM    220  CA  ASN    17       6.346   6.000   8.537
ATOM    221  C   ASN    17       6.477   6.588   7.129
ATOM    222  HN  ASN    17       6.574   3.872   8.678
ATOM    223  CB  ASN    17       7.668   6.188   9.304
ATOM    224  CG  ASN    17       7.534   5.930  10.798
ATOM    225  ND2 ASN    17       8.662   5.661  11.433
ATOM    226  HD1 ASN    17       8.637   5.481  12.424
ATOM    227  HD2 ASN    17       9.526   5.640  10.913
ATOM    228  OD1 ASN    17       6.442   5.973  11.377
ATOM    229  HA  ASN    17       5.649   6.650   9.064
ATOM    230  HB1 ASN    17       8.415   5.496   8.915
ATOM    231  HB2 ASN    17       8.020   7.211   9.176
ATOM    232  O   ASN    17       6.450   5.883   6.117
ATOM    233  N   VAL    18       6.621   7.905   7.083
ATOM    234  CA  VAL    18       7.032   8.574   5.867
ATOM    235  C   VAL    18       8.456   9.084   6.059
ATOM    236  HN  VAL    18       6.442   8.458   7.908
ATOM    237  CB  VAL    18       6.105   9.753   5.565
ATOM    238  CG1 VAL    18       6.357  10.240   4.152
ATOM    239  CG2 VAL    18       4.656   9.336   5.730
ATOM    240  HA  VAL    18       6.996   7.870   5.034
ATOM    241  HB  VAL    18       6.302  10.561   6.269
ATOM    242  HG1 VAL    18       5.698  11.080   3.933
ATOM    243  HG2 VAL    18       7.395  10.558   4.056
ATOM    244  HG3 VAL    18       6.160   9.431   3.447
ATOM    245  HG4 VAL    18       4.006  10.183   5.512
ATOM    246  HG5 VAL    18       4.431   8.520   5.042
ATOM    247  HG6 VAL    18       4.487   9.003   6.754
ATOM    248  O   VAL    18       8.767   9.670   7.087
ATOM    249  N   TYR    19       9.320   8.840   5.084
ATOM    250  CA  TYR    19      10.719   9.264   5.164
ATOM    251  C   TYR    19      11.069  10.241   4.077
ATOM    252  HN  TYR    19       9.016   8.347   4.255
ATOM    253  CB  TYR    19      11.666   8.059   5.062
ATOM    254  CG  TYR    19      11.534   7.151   6.261
ATOM    255  CD1 TYR    19      10.542   6.169   6.298
ATOM    256  CE1 TYR    19      10.380   5.354   7.386
ATOM    257  HD1 TYR    19       9.873   6.037   5.447
ATOM    258  CZ  TYR    19      11.206   5.510   8.475
ATOM    259  HE1 TYR    19       9.602   4.590   7.383
ATOM    260  CE2 TYR    19      12.203   6.485   8.486
ATOM    261  OH  TYR    19      11.003   4.674   9.547
ATOM    262  CD2 TYR    19      12.356   7.305   7.382
ATOM    263  HE2 TYR    19      12.849   6.593   9.356
ATOM    264  HD2 TYR    19      13.123   8.079   7.380
ATOM    265  HH  TYR    19      10.282   4.054   9.408
ATOM    266  HA  TYR    19      10.899   9.743   6.126
ATOM    267  HB1 TYR    19      11.429   7.485   4.166
ATOM    268  HB2 TYR    19      12.696   8.409   5.006
ATOM    269  O   TYR    19      10.579  10.129   2.946
ATOM    270  N   LEU    20      11.925  11.203   4.408
ATOM    271  CA  LEU    20      12.520  12.047   3.376
ATOM    272  C   LEU    20      13.474  11.137   2.630
ATOM    273  HN  LEU    20      12.164  11.350   5.378
ATOM    274  CB  LEU    20      13.247  13.244   4.003
ATOM    275  CG  LEU    20      13.859  14.237   3.010
ATOM    276  CD1 LEU    20      12.828  14.939   2.139
ATOM    277  CD2 LEU    20      14.739  15.234   3.733
ATOM    278  HA  LEU    20      11.736  12.430   2.723
ATOM    279  HB1 LEU    20      12.548  13.813   4.616
ATOM    280  HB2 LEU    20      14.067  12.886   4.625
ATOM    281  HG  LEU    20      14.543  13.711   2.344
ATOM    282  HD1 LEU    20      13.333  15.626   1.460
ATOM    283  HD2 LEU    20      12.276  14.198   1.560
ATOM    284  HD3 LEU    20      12.136  15.495   2.771
ATOM    285  HD4 LEU    20      15.166  15.932   3.012
ATOM    286  HD5 LEU    20      14.143  15.783   4.461
ATOM    287  HD6 LEU    20      15.542  14.705   4.245
ATOM    288  O   LEU    20      14.057  10.262   3.244
ATOM    289  N   ALA    21      13.618  11.299   1.320
ATOM    290  CA  ALA    21      14.493  10.396   0.572
ATOM    291  C   ALA    21      14.937  11.029  -0.700
ATOM    292  HN  ALA    21      13.123  12.043   0.848
ATOM    293  CB  ALA    21      13.786   9.104   0.260
ATOM    294  HA  ALA    21      15.371  10.159   1.173
ATOM    295  HB1 ALA    21      14.455   8.448  -0.297
ATOM    296  HB2 ALA    21      13.491   8.617   1.189
ATOM    297  HB3 ALA    21      12.899   9.310  -0.340
ATOM    298  O   ALA    21      14.310  11.989  -1.191
ATOM    299  N   ARG    22      16.017  10.496  -1.260
ATOM    300  CA  ARG    22      16.543  11.073  -2.492
ATOM    301  C   ARG    22      16.869   9.987  -3.493
ATOM    302  HN  ARG    22      16.464   9.698  -0.831
ATOM    303  CB  ARG    22      17.791  11.904  -2.204
ATOM    304  CG  ARG    22      18.296  12.628  -3.442
ATOM    305  CD  ARG    22      19.530  13.468  -3.197
ATOM    306  NE  ARG    22      20.622  12.719  -2.595
ATOM    307  CZ  ARG    22      21.903  13.080  -2.692
ATOM    308  HE  ARG    22      20.225  11.919  -2.119
ATOM    309  NH1 ARG    22      22.240  14.179  -3.384
ATOM    310  H11 ARG    22      21.531  14.742  -3.837
ATOM    311  H12 ARG    22      23.194  14.498  -3.490
ATOM    312  NH2 ARG    22      22.849  12.342  -2.099
ATOM    313  H21 ARG    22      22.628  11.507  -1.572
ATOM    314  H22 ARG    22      23.831  12.579  -2.148
ATOM    315  HA  ARG    22      15.800  11.741  -2.927
ATOM    316  HB1 ARG    22      17.563  12.651  -1.444
ATOM    317  HB2 ARG    22      18.587  11.252  -1.845
ATOM    318  HG1 ARG    22      18.549  11.899  -4.212
ATOM    319  HG2 ARG    22      17.519  13.295  -3.816
ATOM    320  HD1 ARG    22      19.890  13.870  -4.144
ATOM    321  HD2 ARG    22      19.283  14.289  -2.524
ATOM    322  O   ARG    22      17.536   9.008  -3.182
ATOM    323  N   GLU    23      16.398  10.182  -4.702
ATOM    324  CA  GLU    23      16.672   9.279  -5.787
ATOM    325  C   GLU    23      18.137   9.422  -6.258
ATOM    326  HN  GLU    23      15.822  10.989  -4.893
ATOM    327  CB  GLU    23      15.664   9.549  -6.906
ATOM    328  CG  GLU    23      15.562   8.440  -7.925
ATOM    329  CD  GLU    23      16.584   8.582  -9.026
ATOM    330  OE1 GLU    23      16.654   9.687  -9.598
ATOM    331  OE2 GLU    23      17.307   7.605  -9.313
ATOM    332  HA  GLU    23      16.506   8.253  -5.458
ATOM    333  HB1 GLU    23      14.671   9.682  -6.477
ATOM    334  HB2 GLU    23      15.951  10.452  -7.444
ATOM    335  HG1 GLU    23      15.724   7.479  -7.436
ATOM    336  HG2 GLU    23      14.571   8.453  -8.380
ATOM    337  O   GLU    23      18.543  10.441  -6.836
ATOM    338  NT  AME    24      18.923   8.382  -6.007
ATOM    339  CT  AME    24      20.348   8.338  -6.356
ATOM    340  HN  AME    24      18.543   7.564  -5.552
ATOM    341  HT1 AME    24      20.769   7.381  -6.047
ATOM    342  HT2 AME    24      20.462   8.453  -7.434
ATOM    343  HT3 AME    24      20.872   9.146  -5.847
ATOM    344  H1  ACE    25      15.795  13.319  -7.414
ATOM    345  CH3 ACE    25      15.440  14.225  -6.922
ATOM    346  C   ACE    25      14.950  13.927  -5.513
ATOM    347  H2  ACE    25      14.623  14.643  -7.511
ATOM    348  H3  ACE    25      16.260  14.942  -6.879
ATOM    349  O   ACE    25      15.036  12.780  -5.056
ATOM    350  N   ILE    26      14.488  14.956  -4.804
ATOM    351  CA  ILE    26      14.087  14.805  -3.374
ATOM    352  C   ILE    26      12.596  14.476  -3.308
ATOM    353  HN  ILE    26      14.403  15.865  -5.236
ATOM    354  CB  ILE    26      14.531  16.043  -2.515
ATOM    355  CG1 ILE    26      16.042  15.978  -2.270
ATOM    356  CG2 ILE    26      13.895  16.100  -1.129
ATOM    357  CD1 ILE    26      16.465  15.158  -1.062
ATOM    358  HA  ILE    26      14.662  13.998  -2.919
ATOM    359  HB  ILE    26      14.289  16.962  -3.049
ATOM    360  HG1 ILE    26      16.532  15.532  -3.136
ATOM    361  HG2 ILE    26      16.429  16.985  -2.113
ATOM    362  HG3 ILE    26      14.253  16.983  -0.601
ATOM    363  HG4 ILE    26      12.811  16.151  -1.229
ATOM    364  HG5 ILE    26      14.166  15.206  -0.568
ATOM    365  HD1 ILE    26      17.551  15.173  -0.975
ATOM    366  HD2 ILE    26      16.022  15.582  -0.161
ATOM    367  HD3 ILE    26      16.125  14.129  -1.184
ATOM    368  O   ILE    26      11.814  14.945  -4.153
ATOM    369  N   LEU    27      12.203  13.649  -2.346
ATOM    370  CA  LEU    27      10.832  13.108  -2.333
ATOM    371  C   LEU    27      10.493  12.439  -1.026
ATOM    372  HN  LEU    27      12.848  13.386  -1.615
ATOM    373  CB  LEU    27      10.642  12.085  -3.460
ATOM    374  CG  LEU    27      11.782  11.076  -3.654
ATOM    375  CD1 LEU    27      11.712   9.962  -2.643
ATOM    376  CD2 LEU    27      11.774  10.512  -5.064
ATOM    377  HA  LEU    27      10.120  13.917  -2.492
ATOM    378  HB1 LEU    27       9.746  11.494  -3.269
ATOM    379  HB2 LEU    27      10.536  12.606  -4.412
ATOM    380  HG  LEU    27      12.740  11.583  -3.542
ATOM    381  HD1 LEU    27      12.534   9.266  -2.811
ATOM    382  HD2 LEU    27      11.787  10.377  -1.639
ATOM    383  HD3 LEU    27      10.764   9.434  -2.748
ATOM    384  HD4 LEU    27      12.591   9.799  -5.176
ATOM    385  HD5 LEU    27      10.825  10.007  -5.249
ATOM    386  HD6 LEU    27      11.899  11.323  -5.782
ATOM    387  O   LEU    27      11.337  12.316  -0.150
ATOM    388  N   ALA    28       9.259  11.976  -0.893
ATOM    389  CA  ALA    28       8.856  11.266   0.309
ATOM    390  C   ALA    28       8.434   9.877  -0.079
ATOM    391  HN  ALA    28       8.587  12.116  -1.635
ATOM    392  CB  ALA    28       7.730  11.971   0.997
ATOM    393  HA  ALA    28       9.695  11.220   1.003
ATOM    394  HB1 ALA    28       7.448  11.418   1.893
ATOM    395  HB2 ALA    28       8.046  12.976   1.275
ATOM    396  HB3 ALA    28       6.874  12.032   0.324
ATOM    397  O   ALA    28       7.812   9.663  -1.122
ATOM    398  N   LEU    29       8.787   8.941   0.788
ATOM    399  CA  LEU    29       8.539   7.548   0.615
ATOM    400  C   LEU    29       7.713   7.143   1.776
ATOM    401  HN  LEU    29       9.266   9.199   1.638
ATOM    402  CB  LEU    29       9.844   6.818   0.781
ATOM    403  CG  LEU    29      10.621   6.204  -0.356
ATOM    404  CD1 LEU    29      11.023   4.868   0.237
ATOM    405  CD2 LEU    29       9.775   5.974  -1.595
ATOM    406  HA  LEU    29       8.010   7.386  -0.325
ATOM    407  HB1 LEU    29      10.584   7.489   1.216
ATOM    408  HB2 LEU    29       9.700   5.960   1.438
ATOM    409  HG  LEU    29      11.472   6.839  -0.601
ATOM    410  HD1 LEU    29      11.604   4.305  -0.494
ATOM    411  HD2 LEU    29      11.625   5.033   1.130
ATOM    412  HD3 LEU    29      10.129   4.303   0.501
ATOM    413  HD4 LEU    29      10.390   5.530  -2.379
ATOM    414  HD5 LEU    29       8.952   5.300  -1.355
ATOM    415  HD6 LEU    29       9.374   6.925  -1.944
ATOM    416  O   LEU    29       8.270   6.946   2.870
ATOM    417  N   LYS    30       6.427   6.861   1.529
ATOM    418  CA  LYS    30       5.542   6.268   2.548
ATOM    419  C   LYS    30       5.849   4.776   2.530
ATOM    420  HN  LYS    30       6.036   7.055   0.618
ATOM    421  CB  LYS    30       4.080   6.546   2.236
ATOM    422  CG  LYS    30       3.075   6.096   3.296
ATOM    423  CD  LYS    30       1.765   6.870   3.224
ATOM    424  CE  LYS    30       0.860   6.514   2.054
ATOM    425  NZ  LYS    30      -0.519   7.125   2.046
ATOM    426  HZ1 LYS    30      -0.576   8.084   2.358
ATOM    427  HZ2 LYS    30      -0.962   6.547   2.747
ATOM    428  HZ3 LYS    30      -1.105   6.936   1.245
ATOM    429  HA  LYS    30       5.760   6.709   3.520
ATOM    430  HB1 LYS    30       3.966   7.629   2.185
ATOM    431  HB2 LYS    30       3.646   6.102   1.340
ATOM    432  HG1 LYS    30       2.811   5.054   3.112
ATOM    433  HG2 LYS    30       3.645   6.147   4.224
ATOM    434  HD1 LYS    30       1.235   6.609   4.140
ATOM    435  HD2 LYS    30       1.873   7.954   3.223
ATOM    436  HE1 LYS    30       1.396   6.964   1.218
ATOM    437  HE2 LYS    30       0.786   5.456   1.800
ATOM    438  O   LYS    30       5.864   4.139   1.470
ATOM    439  N   VAL    31       6.170   4.205   3.681
ATOM    440  CA  VAL    31       6.463   2.802   3.927
ATOM    441  C   VAL    31       5.240   2.234   4.629
ATOM    442  HN  VAL    31       6.232   4.765   4.519
ATOM    443  CB  VAL    31       7.712   2.628   4.816
ATOM    444  CG1 VAL    31       8.007   1.172   5.113
ATOM    445  CG2 VAL    31       8.955   3.233   4.172
ATOM    446  HA  VAL    31       6.642   2.296   2.978
ATOM    447  HB  VAL    31       7.573   3.165   5.755
ATOM    448  HG1 VAL    31       7.961   0.648   4.158
ATOM    449  HG2 VAL    31       8.973   0.921   5.552
ATOM    450  HG3 VAL    31       7.274   0.707   5.773
ATOM    451  HG4 VAL    31       9.745   3.129   4.915
ATOM    452  HG5 VAL    31       9.292   2.848   3.210
ATOM    453  HG6 VAL    31       8.764   4.274   3.908
ATOM    454  O   VAL    31       4.782   2.768   5.651
ATOM    455  N   LEU    32       4.714   1.166   4.034
ATOM    456  CA  LEU    32       3.609   0.385   4.588
ATOM    457  C   LEU    32       4.053  -1.062   4.865
ATOM    458  HN  LEU    32       5.081   0.855   3.146
ATOM    459  CB  LEU    32       2.383   0.465   3.682
ATOM    460  CG  LEU    32       1.876   1.831   3.181
ATOM    461  CD1 LEU    32       1.031   1.585   1.941
ATOM    462  CD2 LEU    32       1.056   2.682   4.138
ATOM    463  HA  LEU    32       3.277   0.836   5.522
ATOM    464  HB1 LEU    32       2.629  -0.236   2.885
ATOM    465  HB2 LEU    32       1.508  -0.001   4.136
ATOM    466  HG  LEU    32       2.773   2.352   2.849
ATOM    467  HD1 LEU    32       0.584   2.560   1.745
ATOM    468  HD2 LEU    32       1.543   1.176   1.070
ATOM    469  HD3 LEU    32       0.276   0.875   2.280
ATOM    470  HD4 LEU    32       1.708   2.756   5.008
ATOM    471  HD5 LEU    32       0.802   3.659   3.727
ATOM    472  HD6 LEU    32       0.162   2.181   4.509
ATOM    473  O   LEU    32       4.640  -1.726   3.994
ATOM    474  N   PHE    33       3.860  -1.580   6.079
ATOM    475  CA  PHE    33       4.282  -2.942   6.439
ATOM    476  C   PHE    33       3.096  -3.895   6.184
ATOM    477  HN  PHE    33       3.407  -1.029   6.794
ATOM    478  CB  PHE    33       4.768  -2.985   7.897
ATOM    479  CG  PHE    33       6.174  -2.455   8.034
ATOM    480  CD1 PHE    33       7.231  -3.319   8.322
ATOM    481  CE1 PHE    33       8.530  -2.843   8.453
ATOM    482  HD1 PHE    33       7.045  -4.385   8.448
ATOM    483  CZ  PHE    33       8.783  -1.488   8.300
ATOM    484  HE1 PHE    33       9.344  -3.534   8.676
ATOM    485  CE2 PHE    33       7.742  -0.608   8.017
ATOM    486  HZ  PHE    33       9.800  -1.108   8.401
ATOM    487  CD2 PHE    33       6.447  -1.090   7.890
ATOM    488  HE2 PHE    33       7.946   0.455   7.895
ATOM    489  HD2 PHE    33       5.628  -0.402   7.677
ATOM    490  HA  PHE    33       5.135  -3.232   5.826
ATOM    491  HB1 PHE    33       4.065  -2.394   8.484
ATOM    492  HB2 PHE    33       4.718  -3.994   8.307
ATOM    493  O   PHE    33       1.982  -3.675   6.691
ATOM    494  N   LYS    34       3.392  -4.929   5.392
ATOM    495  CA  LYS    34       2.515  -5.988   4.887
ATOM    496  C   LYS    34       1.895  -6.781   6.033
ATOM    497  HN  LYS    34       4.338  -5.053   5.061
ATOM    498  CB  LYS    34       3.272  -6.911   3.945
ATOM    499  CG  LYS    34       3.541  -6.381   2.563
ATOM    500  CD  LYS    34       4.249  -7.348   1.640
ATOM    501  CE  LYS    34       4.446  -6.843   0.227
ATOM    502  NZ  LYS    34       5.310  -7.725  -0.582
ATOM    503  HZ1 LYS    34       5.034  -7.583  -1.543
ATOM    504  HZ2 LYS    34       5.134  -8.709  -0.433
ATOM    505  HZ3 LYS    34       6.302  -7.628  -0.421
ATOM    506  HA  LYS    34       1.713  -5.546   4.295
ATOM    507  HB1 LYS    34       4.225  -7.263   4.339
ATOM    508  HB2 LYS    34       2.629  -7.784   3.831
ATOM    509  HG1 LYS    34       2.632  -5.919   2.176
ATOM    510  HG2 LYS    34       4.083  -5.437   2.614
ATOM    511  HD1 LYS    34       5.224  -7.556   2.080
ATOM    512  HD2 LYS    34       3.718  -8.294   1.537
ATOM    513  HE1 LYS    34       3.521  -6.695  -0.331
ATOM    514  HE2 LYS    34       4.898  -5.860   0.358
ATOM    515  O   LYS    34       0.727  -7.229   5.937
ATOM    516  N   ALA    35       2.649  -6.952   7.127
ATOM    517  CA  ALA    35       2.253  -7.558   8.402
ATOM    518  C   ALA    35       0.991  -6.868   8.957
ATOM    519  HN  ALA    35       3.611  -6.645   7.126
ATOM    520  CB  ALA    35       3.412  -7.530   9.399
ATOM    521  HA  ALA    35       2.041  -8.616   8.251
ATOM    522  HB1 ALA    35       3.054  -7.619  10.425
ATOM    523  HB2 ALA    35       4.023  -8.406   9.181
ATOM    524  HB3 ALA    35       3.958  -6.586   9.404
ATOM    525  O   ALA    35       0.077  -7.537   9.475
ATOM    526  N   GLN    36       0.961  -5.546   8.790
ATOM    527  CA  GLN    36      -0.120  -4.748   9.362
ATOM    528  C   GLN    36      -1.299  -4.643   8.433
ATOM    529  HN  GLN    36       1.691  -5.089   8.263
ATOM    530  CB  GLN    36       0.375  -3.358   9.696
ATOM    531  CG  GLN    36       1.423  -3.476  10.778
ATOM    532  CD  GLN    36       2.204  -2.208  10.998
ATOM    533  NE2 GLN    36       3.528  -2.325  11.096
ATOM    534  HE1 GLN    36       4.093  -1.494  11.024
ATOM    535  HE2 GLN    36       3.943  -3.233  10.952
ATOM    536  OE1 GLN    36       1.659  -1.092  11.073
ATOM    537  HA  GLN    36      -0.459  -5.208  10.290
ATOM    538  HB1 GLN    36       0.822  -2.979   8.776
ATOM    539  HB2 GLN    36      -0.422  -2.734  10.100
ATOM    540  HG1 GLN    36       0.830  -3.636  11.679
ATOM    541  HG2 GLN    36       2.084  -4.342  10.735
ATOM    542  O   GLN    36      -2.447  -4.676   8.875
ATOM    543  N   LEU    37      -0.964  -4.513   7.156
ATOM    544  CA  LEU    37      -1.970  -4.414   6.118
ATOM    545  C   LEU    37      -2.780  -5.683   5.935
ATOM    546  HN  LEU    37       0.011  -4.483   6.893
ATOM    547  CB  LEU    37      -1.347  -4.025   4.781
ATOM    548  CG  LEU    37      -0.676  -2.664   4.548
ATOM    549  CD1 LEU    37       0.277  -2.563   3.370
ATOM    550  CD2 LEU    37      -1.692  -1.553   4.330
ATOM    551  HA  LEU    37      -2.668  -3.614   6.365
ATOM    552  HB1 LEU    37      -0.593  -4.807   4.695
ATOM    553  HB2 LEU    37      -2.014  -4.248   3.948
ATOM    554  HG  LEU    37      -0.166  -2.372   5.466
ATOM    555  HD1 LEU    37       0.309  -1.610   2.842
ATOM    556  HD2 LEU    37       1.288  -2.807   3.697
ATOM    557  HD3 LEU    37       0.045  -3.277   2.581
ATOM    558  HD4 LEU    37      -2.370  -1.406   5.171
ATOM    559  HD5 LEU    37      -1.237  -0.605   4.042
ATOM    560  HD6 LEU    37      -2.263  -1.909   3.473
ATOM    561  O   LEU    37      -4.009  -5.604   5.914
ATOM    562  N   GLU    38      -2.137  -6.858   5.822
ATOM    563  CA  GLU    38      -2.785  -8.189   5.770
ATOM    564  C   GLU    38      -3.531  -8.465   7.043
ATOM    565  HN  GLU    38      -1.128  -6.874   5.765
ATOM    566  CB  GLU    38      -1.799  -9.342   5.685
ATOM    567  CG  GLU    38      -1.182  -9.369   4.316
ATOM    568  CD  GLU    38      -0.278 -10.548   4.018
ATOM    569  OE1 GLU    38      -0.423 -11.325   3.050
ATOM    570  OE2 GLU    38       0.583 -10.825   4.880
ATOM    571  HA  GLU    38      -3.487  -8.219   4.936
ATOM    572  HB1 GLU    38      -1.022  -9.337   6.449
ATOM    573  HB2 GLU    38      -2.274 -10.319   5.781
ATOM    574  HG1 GLU    38      -1.903  -9.437   3.502
ATOM    575  HG2 GLU    38      -0.587  -8.471   4.152
ATOM    576  O   GLU    38      -4.646  -8.990   7.016
ATOM    577  N   LYS    39      -3.034  -8.186   8.247
ATOM    578  CA  LYS    39      -3.739  -8.537   9.468
ATOM    579  C   LYS    39      -4.976  -7.647   9.659
ATOM    580  HN  LYS    39      -2.142  -7.718   8.325
ATOM    581  CB  LYS    39      -2.793  -8.530  10.682
ATOM    582  CG  LYS    39      -1.908  -9.779  10.795
ATOM    583  CD  LYS    39      -2.531 -11.065  11.344
ATOM    584  CE  LYS    39      -1.644 -12.305  11.422
ATOM    585  NZ  LYS    39      -1.872 -13.318  12.486
ATOM    586  HZ1 LYS    39      -2.702 -13.891  12.537
ATOM    587  HZ2 LYS    39      -1.797 -12.850  13.378
ATOM    588  HZ3 LYS    39      -1.267 -14.124  12.432
ATOM    589  HA  LYS    39      -4.060  -9.578   9.417
ATOM    590  HB1 LYS    39      -2.209  -7.609  10.701
ATOM    591  HB2 LYS    39      -3.401  -8.592  11.585
ATOM    592  HG1 LYS    39      -1.619  -9.923   9.754
ATOM    593  HG2 LYS    39      -1.036  -9.434  11.350
ATOM    594  HD1 LYS    39      -3.039 -11.003  12.306
ATOM    595  HD2 LYS    39      -3.413 -11.336  10.764
ATOM    596  HE1 LYS    39      -1.576 -12.737  10.424
ATOM    597  HE2 LYS    39      -0.620 -11.956  11.558
ATOM    598  O   LYS    39      -5.928  -8.057  10.326
ATOM    599  N   ALA    40      -5.067  -6.450   9.074
ATOM    600  CA  ALA    40      -6.279  -5.626   9.129
ATOM    601  C   ALA    40      -7.177  -5.893   7.912
ATOM    602  HN  ALA    40      -4.277  -6.078   8.567
ATOM    603  CB  ALA    40      -5.935  -4.151   9.270
ATOM    604  HA  ALA    40      -6.837  -5.860  10.035
ATOM    605  HB1 ALA    40      -5.203  -3.837   8.526
ATOM    606  HB2 ALA    40      -6.833  -3.543   9.166
ATOM    607  HB3 ALA    40      -5.581  -3.936  10.278
ATOM    608  O   ALA    40      -8.329  -5.452   7.898
ATOM    609  N   GLY    41      -6.561  -6.612   6.965
ATOM    610  CA  GLY    41      -7.129  -7.032   5.663
ATOM    611  C   GLY    41      -7.479  -5.881   4.719
ATOM    612  HN  GLY    41      -5.610  -6.922   7.109
ATOM    613  HA1 GLY    41      -6.411  -7.663   5.138
ATOM    614  HA2 GLY    41      -8.049  -7.593   5.831
ATOM    615  O   GLY    41      -8.503  -5.928   4.025
ATOM    616  N   VAL    42      -6.589  -4.885   4.726
ATOM    617  CA  VAL    42      -6.761  -3.624   3.989
ATOM    618  C   VAL    42      -5.804  -3.647   2.782
ATOM    619  HN  VAL    42      -5.737  -4.976   5.261
ATOM    620  CB  VAL    42      -6.554  -2.396   4.910
ATOM    621  CG1 VAL    42      -7.649  -2.277   5.952
ATOM    622  CG2 VAL    42      -5.132  -2.251   5.437
ATOM    623  HA  VAL    42      -7.793  -3.538   3.651
ATOM    624  HB  VAL    42      -6.630  -1.599   4.171
ATOM    625  HG1 VAL    42      -7.537  -1.508   6.717
ATOM    626  HG2 VAL    42      -8.653  -2.240   5.529
ATOM    627  HG3 VAL    42      -7.632  -3.144   6.612
ATOM    628  HG4 VAL    42      -4.376  -2.095   4.668
ATOM    629  HG5 VAL    42      -4.983  -1.319   5.982
ATOM    630  HG6 VAL    42      -4.743  -3.062   6.053
ATOM    631  O   VAL    42      -5.255  -2.612   2.394
ATOM    632  N   GLU    43      -5.561  -4.784   2.142
ATOM    633  CA  GLU    43      -4.854  -4.969   0.890
ATOM    634  C   GLU    43      -5.467  -4.138  -0.249
ATOM    635  HN  GLU    43      -5.888  -5.658   2.529
ATOM    636  CB  GLU    43      -4.832  -6.443   0.481
ATOM    637  CG  GLU    43      -3.398  -6.950   0.336
ATOM    638  CD  GLU    43      -3.264  -8.156  -0.559
ATOM    639  OE1 GLU    43      -3.102  -9.321  -0.108
ATOM    640  OE2 GLU    43      -3.442  -7.898  -1.774
ATOM    641  HA  GLU    43      -3.814  -4.664   1.012
ATOM    642  HB1 GLU    43      -5.392  -7.085   1.161
ATOM    643  HB2 GLU    43      -5.353  -6.689  -0.444
ATOM    644  HG1 GLU    43      -2.850  -6.117  -0.105
ATOM    645  HG2 GLU    43      -2.963  -6.921   1.335
ATOM    646  O   GLU    43      -4.738  -3.444  -0.990
ATOM    647  N   HIS    44      -6.786  -4.197  -0.430
ATOM    648  CA  HIS    44      -7.406  -3.534  -1.567
ATOM    649  C   HIS    44      -7.479  -2.034  -1.412
ATOM    650  HN  HIS    44      -7.361  -4.704   0.228
ATOM    651  CB  HIS    44      -8.778  -4.136  -1.938
ATOM    652  CG  HIS    44      -9.114  -4.349  -3.421
ATOM    653  ND1 HIS    44     -10.151  -5.136  -3.839
ATOM    654  CE1 HIS    44     -10.214  -5.122  -5.194
ATOM    655  NE2 HIS    44      -9.221  -4.317  -5.652
ATOM    656  HE  HIS    44     -10.980  -5.702  -5.710
ATOM    657  CD2 HIS    44      -8.527  -3.820  -4.588
ATOM    658  HNE HIS    44      -9.035  -4.124  -6.626
ATOM    659  HD  HIS    44      -7.688  -3.144  -4.753
ATOM    660  HA  HIS    44      -6.831  -3.745  -2.469
ATOM    661  HB1 HIS    44      -8.826  -5.059  -1.361
ATOM    662  HB2 HIS    44      -9.675  -3.709  -1.489
ATOM    663  O   HIS    44      -7.622  -1.309  -2.423
ATOM    664  N   GLN    45      -7.375  -1.512  -0.183
ATOM    665  CA  GLN    45      -7.341  -0.079   0.167
ATOM    666  C   GLN    45      -6.073   0.596  -0.370
ATOM    667  HN  GLN    45      -7.309  -2.123   0.618
ATOM    668  CB  GLN    45      -7.442   0.110   1.671
ATOM    669  CG  GLN    45      -8.701  -0.520   2.235
ATOM    670  CD  GLN    45      -9.096   0.022   3.595
ATOM    671  NE2 GLN    45     -10.207  -0.450   4.171
ATOM    672  HE1 GLN    45     -10.457  -0.160   5.103
ATOM    673  HE2 GLN    45     -10.788  -1.103   3.669
ATOM    674  OE1 GLN    45      -8.386   0.801   4.234
ATOM    675  HA  GLN    45      -8.209   0.421  -0.263
ATOM    676  HB1 GLN    45      -6.563  -0.305   2.166
ATOM    677  HB2 GLN    45      -7.520   1.168   1.925
ATOM    678  HG1 GLN    45      -9.544  -0.316   1.575
ATOM    679  HG2 GLN    45      -8.661  -1.597   2.400
ATOM    680  O   GLN    45      -6.163   1.652  -1.019
ATOM    681  N   LEU    46      -4.914  -0.032  -0.136
ATOM    682  CA  LEU    46      -3.639   0.321  -0.738
ATOM    683  C   LEU    46      -3.807   0.555  -2.215
ATOM    684  HN  LEU    46      -4.887  -0.815   0.502
ATOM    685  CB  LEU    46      -2.633  -0.802  -0.580
ATOM    686  CG  LEU    46      -1.196  -0.264  -0.483
ATOM    687  CD1 LEU    46      -0.326  -1.421  -0.004
ATOM    688  CD2 LEU    46      -0.581   0.554  -1.608
ATOM    689  HA  LEU    46      -3.258   1.231  -0.275
ATOM    690  HB1 LEU    46      -2.977  -1.236   0.359
ATOM    691  HB2 LEU    46      -2.606  -1.643  -1.273
ATOM    692  HG  LEU    46      -1.152   0.384   0.392
ATOM    693  HD1 LEU    46      -0.088  -2.083  -0.837
ATOM    694  HD2 LEU    46       0.567  -0.994   0.453
ATOM    695  HD3 LEU    46      -0.761  -1.983   0.822
ATOM    696  HD4 LEU    46       0.471   0.344  -1.804
ATOM    697  HD5 LEU    46      -0.993   0.453  -2.613
ATOM    698  HD6 LEU    46      -0.598   1.598  -1.296
ATOM    699  O   LEU    46      -3.462   1.613  -2.733
ATOM    700  N   ARG    47      -4.342  -0.472  -2.851
ATOM    701  CA  ARG    47      -4.578  -0.528  -4.272
ATOM    702  C   ARG    47      -5.597   0.445  -4.845
ATOM    703  HN  ARG    47      -4.618  -1.295  -2.334
ATOM    704  CB  ARG    47      -4.861  -1.945  -4.761
ATOM    705  CG  ARG    47      -3.878  -3.006  -4.279
ATOM    706  CD  ARG    47      -4.162  -4.369  -4.898
ATOM    707  NE  ARG    47      -3.568  -5.521  -4.206
ATOM    708  CZ  ARG    47      -2.354  -6.027  -4.463
ATOM    709  HE  ARG    47      -4.235  -5.848  -3.518
ATOM    710  NH1 ARG    47      -1.567  -5.497  -5.416
ATOM    711  H11 ARG    47      -1.878  -4.702  -5.960
ATOM    712  H12 ARG    47      -0.646  -5.853  -5.638
ATOM    713  NH2 ARG    47      -1.928  -7.080  -3.763
ATOM    714  H21 ARG    47      -2.494  -7.511  -3.043
ATOM    715  H22 ARG    47      -1.021  -7.502  -3.916
ATOM    716  HA  ARG    47      -3.649  -0.322  -4.803
ATOM    717  HB1 ARG    47      -5.886  -2.162  -4.460
ATOM    718  HB2 ARG    47      -4.982  -1.940  -5.844
ATOM    719  HG1 ARG    47      -2.912  -2.601  -4.580
ATOM    720  HG2 ARG    47      -3.917  -3.091  -3.193
ATOM    721  HD1 ARG    47      -5.232  -4.531  -4.763
ATOM    722  HD2 ARG    47      -3.922  -4.357  -5.961
ATOM    723  O   ARG    47      -5.373   0.915  -5.941
ATOM    724  N   ARG    48      -6.662   0.794  -4.118
ATOM    725  CA  ARG    48      -7.642   1.858  -4.415
ATOM    726  C   ARG    48      -7.000   3.257  -4.451
ATOM    727  HN  ARG    48      -6.865   0.305  -3.257
ATOM    728  CB  ARG    48      -8.830   1.858  -3.445
ATOM    729  CG  ARG    48      -9.954   2.865  -3.692
ATOM    730  CD  ARG    48     -11.321   2.676  -3.035
ATOM    731  NE  ARG    48     -11.242   2.043  -1.712
ATOM    732  CZ  ARG    48     -10.891   2.648  -0.571
ATOM    733  HE  ARG    48     -11.500   1.070  -1.817
ATOM    734  NH1 ARG    48     -10.870   1.945   0.558
ATOM    735  H11 ARG    48     -11.116   0.963   0.560
ATOM    736  H12 ARG    48     -10.615   2.340   1.454
ATOM    737  NH2 ARG    48     -10.561   3.938  -0.537
ATOM    738  H21 ARG    48     -10.561   4.515  -1.369
ATOM    739  H22 ARG    48     -10.294   4.408   0.319
ATOM    740  HA  ARG    48      -8.096   1.673  -5.389
ATOM    741  HB1 ARG    48      -9.225   0.842  -3.434
ATOM    742  HB2 ARG    48      -8.545   2.152  -2.435
ATOM    743  HG1 ARG    48      -9.639   3.901  -3.562
ATOM    744  HG2 ARG    48     -10.186   2.829  -4.756
ATOM    745  HD1 ARG    48     -11.945   3.550  -2.849
ATOM    746  HD2 ARG    48     -11.899   2.098  -3.756
ATOM    747  O   ARG    48      -7.220   3.998  -5.418
ATOM    748  N   GLU    49      -6.223   3.575  -3.401
ATOM    749  CA  GLU    49      -5.452   4.799  -3.163
ATOM    750  C   GLU    49      -4.592   5.066  -4.401
ATOM    751  HN  GLU    49      -6.116   2.921  -2.639
ATOM    752  CB  GLU    49      -4.592   4.715  -1.865
ATOM    753  CG  GLU    49      -3.806   5.987  -1.430
ATOM    754  CD  GLU    49      -2.976   5.897  -0.120
ATOM    755  OE1 GLU    49      -3.244   5.043   0.757
ATOM    756  OE2 GLU    49      -2.074   6.785  -0.043
ATOM    757  HA  GLU    49      -6.134   5.632  -2.992
ATOM    758  HB1 GLU    49      -5.223   4.505  -1.002
ATOM    759  HB2 GLU    49      -3.869   3.909  -1.991
ATOM    760  HG1 GLU    49      -3.096   6.182  -2.233
ATOM    761  HG2 GLU    49      -4.419   6.885  -1.352
ATOM    762  O   GLU    49      -4.680   6.147  -4.993
ATOM    763  N   VAL    50      -3.790   4.070  -4.790
ATOM    764  CA  VAL    50      -2.770   4.124  -5.839
ATOM    765  C   VAL    50      -3.378   4.475  -7.204
ATOM    766  HN  VAL    50      -3.857   3.167  -4.343
ATOM    767  CB  VAL    50      -1.952   2.797  -5.923
ATOM    768  CG1 VAL    50      -1.107   2.727  -7.186
ATOM    769  CG2 VAL    50      -0.956   2.647  -4.786
ATOM    770  HA  VAL    50      -2.029   4.883  -5.588
ATOM    771  HB  VAL    50      -2.645   1.955  -5.900
ATOM    772  HG1 VAL    50      -0.490   1.829  -7.219
ATOM    773  HG2 VAL    50      -1.716   2.616  -8.083
ATOM    774  HG3 VAL    50      -0.525   3.640  -7.316
ATOM    775  HG4 VAL    50      -1.329   2.780  -3.771
ATOM    776  HG5 VAL    50      -0.534   1.643  -4.822
ATOM    777  HG6 VAL    50      -0.080   3.286  -4.900
ATOM    778  O   VAL    50      -2.971   5.449  -7.853
ATOM    779  N   GLU    51      -4.360   3.705  -7.653
ATOM    780  CA  GLU    51      -5.125   3.783  -8.882
ATOM    781  C   GLU    51      -5.741   5.159  -9.084
ATOM    782  HN  GLU    51      -4.676   2.921  -7.100
ATOM    783  CB  GLU    51      -6.208   2.712  -8.896
ATOM    784  CG  GLU    51      -5.808   1.334  -9.409
ATOM    785  CD  GLU    51      -5.176   1.468 -10.790
ATOM    786  OE1 GLU    51      -5.807   2.059 -11.705
ATOM    787  OE2 GLU    51      -4.132   0.819 -11.037
ATOM    788  HA  GLU    51      -4.473   3.574  -9.730
ATOM    789  HB1 GLU    51      -6.483   2.557  -7.853
ATOM    790  HB2 GLU    51      -7.084   3.001  -9.476
ATOM    791  HG1 GLU    51      -5.191   0.890  -8.627
ATOM    792  HG2 GLU    51      -6.660   0.654  -9.409
ATOM    793  O   GLU    51      -5.601   5.755 -10.154
ATOM    794  N   ILE    52      -6.414   5.713  -8.080
ATOM    795  CA  ILE    52      -7.017   7.050  -8.110
ATOM    796  C   ILE    52      -5.913   8.113  -8.128
ATOM    797  HN  ILE    52      -6.539   5.202  -7.218
ATOM    798  CB  ILE    52      -7.994   7.253  -6.928
ATOM    799  CG1 ILE    52      -9.147   6.235  -6.975
ATOM    800  CG2 ILE    52      -8.462   8.706  -6.861
ATOM    801  CD1 ILE    52      -9.897   6.226  -5.665
ATOM    802  HA  ILE    52      -7.633   7.153  -9.004
ATOM    803  HB  ILE    52      -7.498   6.954  -6.005
ATOM    804  HG1 ILE    52      -9.837   6.392  -7.804
ATOM    805  HG2 ILE    52      -8.684   5.252  -7.052
ATOM    806  HG3 ILE    52      -7.991   9.241  -6.036
ATOM    807  HG4 ILE    52      -8.446   9.260  -7.799
ATOM    808  HG5 ILE    52      -9.458   8.868  -6.450
ATOM    809  HD1 ILE    52     -10.547   7.093  -5.546
ATOM    810  HD2 ILE    52     -10.529   5.339  -5.645
ATOM    811  HD3 ILE    52      -9.300   6.106  -4.761
ATOM    812  O   ILE    52      -5.826   8.898  -9.083
ATOM    813  N   GLN    53      -5.044   8.143  -7.112
ATOM    814  CA  GLN    53      -4.004   9.175  -6.999
ATOM    815  C   GLN    53      -2.973   9.292  -8.134
ATOM    816  HN  GLN    53      -5.092   7.439  -6.390
ATOM    817  CB  GLN    53      -3.252   9.089  -5.649
ATOM    818  CG  GLN    53      -2.511  10.371  -5.269
ATOM    819  CD  GLN    53      -1.723  10.367  -3.943
ATOM    820  NE2 GLN    53      -1.268  11.488  -3.350
ATOM    821  HE1 GLN    53      -0.668  11.372  -2.548
ATOM    822  HE2 GLN    53      -1.408  12.379  -3.800
ATOM    823  OE1 GLN    53      -1.554   9.273  -3.365
ATOM    824  HA  GLN    53      -4.472  10.158  -6.940
ATOM    825  HB1 GLN    53      -3.957   8.818  -4.862
ATOM    826  HB2 GLN    53      -2.590   8.224  -5.677
ATOM    827  HG1 GLN    53      -1.980  10.923  -6.045
ATOM    828  HG2 GLN    53      -3.278  11.051  -4.897
ATOM    829  O   GLN    53      -2.575  10.409  -8.473
ATOM    830  N   SER    54      -2.576   8.155  -8.709
ATOM    831  CA  SER    54      -1.600   8.217  -9.810
ATOM    832  C   SER    54      -2.089   8.958 -11.069
ATOM    833  HN  SER    54      -2.946   7.273  -8.386
ATOM    834  CB  SER    54      -1.098   6.830 -10.184
ATOM    835  OG  SER    54      -2.028   6.114 -10.959
ATOM    836  HG  SER    54      -2.663   5.888 -10.268
ATOM    837  HA  SER    54      -0.702   8.735  -9.472
ATOM    838  HB1 SER    54      -0.199   6.957 -10.788
ATOM    839  HB2 SER    54      -0.912   6.185  -9.326
ATOM    840  O   SER    54      -1.271   9.407 -11.887
ATOM    841  N   HIS    55      -3.410   9.099 -11.215
ATOM    842  CA  HIS    55      -3.984   9.799 -12.376
ATOM    843  C   HIS    55      -4.446  11.224 -12.135
ATOM    844  HN  HIS    55      -4.035   8.720 -10.519
ATOM    845  CB  HIS    55      -5.076   8.956 -13.025
ATOM    846  CG  HIS    55      -4.551   7.709 -13.679
ATOM    847  ND1 HIS    55      -5.046   6.488 -13.410
ATOM    848  CE1 HIS    55      -4.370   5.563 -14.126
ATOM    849  NE2 HIS    55      -3.430   6.197 -14.844
ATOM    850  HE  HIS    55      -4.639   4.509 -14.047
ATOM    851  CD2 HIS    55      -3.509   7.521 -14.591
ATOM    852  HNE HIS    55      -2.776   5.746 -15.469
ATOM    853  HD  HIS    55      -2.821   8.211 -15.080
ATOM    854  HA  HIS    55      -3.241   9.853 -13.172
ATOM    855  HB1 HIS    55      -5.799   8.651 -12.268
ATOM    856  HB2 HIS    55      -5.581   9.542 -13.793
ATOM    857  O   HIS    55      -5.158  11.810 -12.962
ATOM    858  N   LEU    56      -4.024  11.813 -11.024
ATOM    859  CA  LEU    56      -4.382  13.204 -10.731
ATOM    860  C   LEU    56      -3.213  14.207 -10.933
ATOM    861  HN  LEU    56      -3.450  11.299 -10.371
ATOM    862  CB  LEU    56      -4.985  13.311  -9.316
ATOM    863  CG  LEU    56      -6.268  12.518  -8.989
ATOM    864  CD1 LEU    56      -6.628  12.613  -7.506
ATOM    865  CD2 LEU    56      -7.450  12.962  -9.849
ATOM    866  HA  LEU    56      -5.194  13.516 -11.388
ATOM    867  HB1 LEU    56      -4.256  12.966  -8.583
ATOM    868  HB2 LEU    56      -5.245  14.349  -9.109
ATOM    869  HG  LEU    56      -6.120  11.467  -9.240
ATOM    870  HD1 LEU    56      -7.537  12.042  -7.315
ATOM    871  HD2 LEU    56      -5.812  12.208  -6.907
ATOM    872  HD3 LEU    56      -6.792  13.656  -7.238
ATOM    873  HD4 LEU    56      -8.332  12.377  -9.586
ATOM    874  HD5 LEU    56      -7.650  14.019  -9.675
ATOM    875  HD6 LEU    56      -7.213  12.806 -10.902
ATOM    876  O   LEU    56      -2.113  14.016 -10.411
ATOM    877  N   ARG    57      -3.456  15.263 -11.698
ATOM    878  CA  ARG    57      -2.481  16.337 -11.828
ATOM    879  C   ARG    57      -3.125  17.637 -11.422
ATOM    880  HN  ARG    57      -4.330  15.328 -12.201
ATOM    881  CB  ARG    57      -1.996  16.519 -13.266
ATOM    882  CG  ARG    57      -1.328  15.323 -13.886
ATOM    883  CD  ARG    57       0.005  15.000 -13.242
ATOM    884  NE  ARG    57       0.151  13.556 -13.279
ATOM    885  CZ  ARG    57       0.890  12.890 -14.162
ATOM    886  HE  ARG    57      -0.402  13.168 -12.526
ATOM    887  NH1 ARG    57       1.610  13.536 -15.081
ATOM    888  H11 ARG    57       1.607  14.547 -15.123
ATOM    889  H12 ARG    57       2.184  13.065 -15.769
ATOM    890  NH2 ARG    57       0.910  11.563 -14.105
ATOM    891  H21 ARG    57       0.382  11.046 -13.414
ATOM    892  H22 ARG    57       1.452  11.000 -14.749
ATOM    893  HA  ARG    57      -1.627  16.133 -11.183
ATOM    894  HB1 ARG    57      -2.843  16.761 -13.908
ATOM    895  HB2 ARG    57      -1.268  17.329 -13.305
ATOM    896  HG1 ARG    57      -1.972  14.450 -13.778
ATOM    897  HG2 ARG    57      -1.150  15.513 -14.945
ATOM    898  HD1 ARG    57       0.806  15.483 -13.802
ATOM    899  HD2 ARG    57       0.010  15.362 -12.215
ATOM    900  O   ARG    57      -3.943  18.188 -12.165
ATOM    901  N   HIS    58      -2.759  18.145 -10.257
ATOM    902  CA  HIS    58      -3.231  19.456  -9.874
ATOM    903  C   HIS    58      -2.261  20.081  -8.887
ATOM    904  HN  HIS    58      -2.155  17.614  -9.646
ATOM    905  CB  HIS    58      -4.668  19.360  -9.345
ATOM    906  CG  HIS    58      -5.339  20.693  -9.141
ATOM    907  ND1 HIS    58      -5.012  21.529  -8.123
ATOM    908  CE1 HIS    58      -5.781  22.632  -8.181
ATOM    909  NE2 HIS    58      -6.612  22.503  -9.238
ATOM    910  HE  HIS    58      -5.656  23.423  -7.442
ATOM    911  CD2 HIS    58      -6.365  21.317  -9.846
ATOM    912  HNE HIS    58      -7.301  23.185  -9.520
ATOM    913  HD  HIS    58      -6.941  21.024 -10.725
ATOM    914  HA  HIS    58      -3.304  20.089 -10.759
ATOM    915  HB1 HIS    58      -5.279  18.798 -10.052
ATOM    916  HB2 HIS    58      -4.668  18.850  -8.382
ATOM    917  O   HIS    58      -1.744  19.404  -8.002
ATOM    918  N   PRO    59      -1.979  21.387  -9.035
ATOM    919  CA  PRO    59      -1.075  22.078  -8.105
ATOM    920  C   PRO    59      -1.434  21.963  -6.615
ATOM    921  CB  PRO    59      -1.164  23.544  -8.553
ATOM    922  CG  PRO    59      -2.338  23.641  -9.477
ATOM    923  CD  PRO    59      -2.447  22.288 -10.108
ATOM    924  HA  PRO    59      -0.068  21.673  -8.208
ATOM    925  HB1 PRO    59      -1.303  24.183  -7.682
ATOM    926  HB2 PRO    59      -0.244  23.824  -9.066
ATOM    927  HG1 PRO    59      -3.232  23.891  -8.905
ATOM    928  HG2 PRO    59      -2.154  24.417 -10.220
ATOM    929  HD1 PRO    59      -3.483  22.101 -10.392
ATOM    930  HD2 PRO    59      -1.815  22.248 -10.996
ATOM    931  O   PRO    59      -0.539  22.111  -5.770
ATOM    932  N   ASN    60      -2.706  21.705  -6.289
ATOM    933  CA  ASN    60      -3.118  21.470  -4.884
ATOM    934  C   ASN    60      -3.444  20.017  -4.556
ATOM    935  HN  ASN    60      -3.411  21.667  -7.011
ATOM    936  CB  ASN    60      -4.302  22.351  -4.491
ATOM    937  CG  ASN    60      -4.065  23.810  -4.803
ATOM    938  ND2 ASN    60      -3.141  24.443  -4.065
ATOM    939  HD1 ASN    60      -2.953  25.417  -4.243
ATOM    940  HD2 ASN    60      -2.651  23.932  -3.347
ATOM    941  OD1 ASN    60      -4.703  24.366  -5.704
ATOM    942  HA  ASN    60      -2.314  21.773  -4.214
ATOM    943  HB1 ASN    60      -5.190  22.031  -5.036
ATOM    944  HB2 ASN    60      -4.482  22.261  -3.420
ATOM    945  O   ASN    60      -4.065  19.725  -3.533
ATOM    946  N   ILE    61      -3.019  19.098  -5.413
ATOM    947  CA  ILE    61      -3.079  17.683  -5.052
ATOM    948  C   ILE    61      -1.661  17.107  -4.957
ATOM    949  HN  ILE    61      -2.656  19.380  -6.313
ATOM    950  CB  ILE    61      -3.967  16.903  -6.044
ATOM    951  CG1 ILE    61      -5.399  17.431  -5.951
ATOM    952  CG2 ILE    61      -3.902  15.394  -5.785
ATOM    953  CD1 ILE    61      -6.286  16.832  -7.008
ATOM    954  HA  ILE    61      -3.576  17.574  -4.088
ATOM    955  HB  ILE    61      -3.589  17.041  -7.058
ATOM    956  HG1 ILE    61      -5.816  17.183  -4.975
ATOM    957  HG2 ILE    61      -5.397  18.513  -6.081
ATOM    958  HG3 ILE    61      -4.539  14.874  -6.501
ATOM    959  HG4 ILE    61      -2.874  15.049  -5.897
ATOM    960  HG5 ILE    61      -4.247  15.183  -4.773
ATOM    961  HD1 ILE    61      -7.294  17.233  -6.907
ATOM    962  HD2 ILE    61      -5.894  17.079  -7.995
ATOM    963  HD3 ILE    61      -6.313  15.748  -6.890
ATOM    964  O   ILE    61      -0.845  17.381  -5.813
ATOM    965  N   LEU    62      -1.363  16.338  -3.911
ATOM    966  CA  LEU    62      -0.020  15.782  -3.739
ATOM    967  C   LEU    62       0.237  14.724  -4.793
ATOM    968  HN  LEU    62      -2.072  16.131  -3.222
ATOM    969  CB  LEU    62       0.118  15.162  -2.353
ATOM    970  CG  LEU    62       1.589  14.932  -1.979
ATOM    971  CD1 LEU    62       2.298  16.267  -1.810
ATOM    972  CD2 LEU    62       1.744  14.100  -0.707
ATOM    973  HA  LEU    62       0.719  16.577  -3.840
ATOM    974  HB1 LEU    62      -0.325  15.826  -1.612
ATOM    975  HB2 LEU    62      -0.396  14.201  -2.332
ATOM    976  HG  LEU    62       2.080  14.362  -2.769
ATOM    977  HD1 LEU    62       3.341  16.094  -1.545
ATOM    978  HD2 LEU    62       2.249  16.825  -2.745
ATOM    979  HD3 LEU    62       1.813  16.839  -1.020
ATOM    980  HD4 LEU    62       2.803  13.966  -0.487
ATOM    981  HD5 LEU    62       1.262  14.613   0.124
ATOM    982  HD6 LEU    62       1.277  13.125  -0.851
ATOM    983  O   LEU    62      -0.554  13.792  -4.908
ATOM    984  N   ARG    63       1.322  14.849  -5.559
ATOM    985  CA  ARG    63       1.617  13.886  -6.629
ATOM    986  C   ARG    63       2.024  12.563  -6.031
ATOM    987  HN  ARG    63       1.958  15.618  -5.407
ATOM    988  CB  ARG    63       2.783  14.365  -7.495
ATOM    989  CG  ARG    63       2.437  15.331  -8.603
ATOM    990  CD  ARG    63       1.659  14.650  -9.723
ATOM    991  NE  ARG    63       2.398  13.633 -10.490
ATOM    992  CZ  ARG    63       3.277  13.894 -11.473
ATOM    993  HE  ARG    63       2.124  12.722 -10.144
ATOM    994  NH1 ARG    63       3.577  15.161 -11.812
ATOM    995  H11 ARG    63       3.145  15.940 -11.332
ATOM    996  H12 ARG    63       4.232  15.399 -12.546
ATOM    997  NH2 ARG    63       3.879  12.882 -12.121
ATOM    998  H21 ARG    63       3.694  11.913 -11.895
ATOM    999  H22 ARG    63       4.546  13.035 -12.867
ATOM   1000  HA  ARG    63       0.729  13.743  -7.246
ATOM   1001  HB1 ARG    63       3.515  14.875  -6.870
ATOM   1002  HB2 ARG    63       3.253  13.508  -7.979
ATOM   1003  HG1 ARG    63       1.825  16.139  -8.204
ATOM   1004  HG2 ARG    63       3.353  15.744  -9.025
ATOM   1005  HD1 ARG    63       0.789  14.143  -9.306
ATOM   1006  HD2 ARG    63       1.332  15.397 -10.446
ATOM   1007  O   ARG    63       2.766  12.557  -5.049
ATOM   1008  N   LEU    64       1.561  11.451  -6.611
ATOM   1009  CA  LEU    64       2.174  10.130  -6.360
ATOM   1010  C   LEU    64       2.922   9.756  -7.626
ATOM   1011  HN  LEU    64       0.772  11.503  -7.240
ATOM   1012  CB  LEU    64       1.117   9.075  -6.030
ATOM   1013  CG  LEU    64       1.452   7.581  -6.103
ATOM   1014  CD1 LEU    64       2.208   7.072  -4.902
ATOM   1015  CD2 LEU    64       0.206   6.753  -6.224
ATOM   1016  HA  LEU    64       2.855  10.200  -5.512
ATOM   1017  HB1 LEU    64       0.752   9.176  -5.008
ATOM   1018  HB2 LEU    64       0.273   9.363  -6.657
ATOM   1019  HG  LEU    64       2.031   7.311  -6.986
ATOM   1020  HD1 LEU    64       3.148   7.616  -4.995
ATOM   1021  HD2 LEU    64       1.760   7.307  -3.936
ATOM   1022  HD3 LEU    64       2.414   6.021  -5.101
ATOM   1023  HD4 LEU    64      -0.358   6.986  -7.127
ATOM   1024  HD5 LEU    64       0.434   5.689  -6.275
ATOM   1025  HD6 LEU    64      -0.219   6.832  -5.223
ATOM   1026  O   LEU    64       2.319   9.669  -8.692
ATOM   1027  N   TYR    65       4.230   9.560  -7.527
ATOM   1028  CA  TYR    65       5.038   9.393  -8.726
ATOM   1029  C   TYR    65       5.046   7.955  -9.207
ATOM   1030  HN  TYR    65       4.665   9.526  -6.617
ATOM   1031  CB  TYR    65       6.473   9.878  -8.503
ATOM   1032  CG  TYR    65       6.572  11.357  -8.279
ATOM   1033  CD1 TYR    65       6.255  12.272  -9.308
ATOM   1034  CE1 TYR    65       6.339  13.645  -9.101
ATOM   1035  HD1 TYR    65       5.938  11.905 -10.285
ATOM   1036  CZ  TYR    65       6.755  14.095  -7.844
ATOM   1037  HE1 TYR    65       6.084  14.334  -9.907
ATOM   1038  CE2 TYR    65       7.096  13.215  -6.826
ATOM   1039  OH  TYR    65       6.862  15.433  -7.588
ATOM   1040  CD2 TYR    65       7.006  11.854  -7.048
ATOM   1041  HE2 TYR    65       7.431  13.599  -5.863
ATOM   1042  HD2 TYR    65       7.275  11.153  -6.258
ATOM   1043  HH  TYR    65       6.627  15.979  -8.342
ATOM   1044  HA  TYR    65       4.637  10.017  -9.525
ATOM   1045  HB1 TYR    65       6.891   9.385  -7.626
ATOM   1046  HB2 TYR    65       7.078   9.637  -9.378
ATOM   1047  O   TYR    65       5.132   7.705 -10.407
ATOM   1048  N   GLY    66       4.784   7.029  -8.288
ATOM   1049  CA  GLY    66       5.024   5.600  -8.501
ATOM   1050  C   GLY    66       4.897   4.808  -7.204
ATOM   1051  HN  GLY    66       4.401   7.302  -7.395
ATOM   1052  HA1 GLY    66       4.296   5.211  -9.214
ATOM   1053  HA2 GLY    66       6.030   5.454  -8.895
ATOM   1054  O   GLY    66       4.793   5.384  -6.108
ATOM   1055  N   TYR    67       4.911   3.488  -7.353
ATOM   1056  CA  TYR    67       4.684   2.467  -6.338
ATOM   1057  C   TYR    67       5.662   1.327  -6.534
ATOM   1058  HN  TYR    67       5.096   3.087  -8.261
ATOM   1059  CB  TYR    67       3.255   1.909  -6.451
ATOM   1060  CG  TYR    67       2.861   1.566  -7.872
ATOM   1061  CD1 TYR    67       3.187   0.308  -8.428
ATOM   1062  CE1 TYR    67       2.838  -0.026  -9.734
ATOM   1063  HD1 TYR    67       3.724  -0.429  -7.830
ATOM   1064  CZ  TYR    67       2.161   0.909 -10.508
ATOM   1065  HE1 TYR    67       3.096  -1.007 -10.134
ATOM   1066  CE2 TYR    67       1.824   2.168  -9.986
ATOM   1067  OH  TYR    67       1.830   0.567 -11.798
ATOM   1068  CD2 TYR    67       2.176   2.490  -8.675
ATOM   1069  HE2 TYR    67       1.290   2.890 -10.604
ATOM   1070  HD2 TYR    67       1.919   3.467  -8.266
ATOM   1071  HH  TYR    67       1.752  -0.374 -11.970
ATOM   1072  HA  TYR    67       4.828   2.899  -5.348
ATOM   1073  HB1 TYR    67       3.186   1.046  -5.788
ATOM   1074  HB2 TYR    67       2.477   2.594  -6.114
ATOM   1075  O   TYR    67       6.172   1.154  -7.643
ATOM   1076  N   PHE    68       5.960   0.541  -5.497
ATOM   1077  CA  PHE    68       6.802  -0.670  -5.499
ATOM   1078  C   PHE    68       6.672  -1.455  -4.195
ATOM   1079  HN  PHE    68       5.590   0.756  -4.582
ATOM   1080  CB  PHE    68       8.284  -0.359  -5.764
ATOM   1081  CG  PHE    68       9.089   0.530  -4.865
ATOM   1082  CD1 PHE    68       8.925   1.915  -4.892
ATOM   1083  CE1 PHE    68       9.654   2.738  -4.044
ATOM   1084  HD1 PHE    68       8.216   2.367  -5.585
ATOM   1085  CZ  PHE    68      10.555   2.183  -3.152
ATOM   1086  HE1 PHE    68       9.516   3.818  -4.082
ATOM   1087  CE2 PHE    68      10.727   0.812  -3.113
ATOM   1088  HZ  PHE    68      11.127   2.826  -2.484
ATOM   1089  CD2 PHE    68       9.990  -0.009  -3.960
ATOM   1090  HE2 PHE    68      11.442   0.372  -2.417
ATOM   1091  HD2 PHE    68      10.117  -1.091  -3.918
ATOM   1092  HA  PHE    68       6.502  -1.320  -6.321
ATOM   1093  HB1 PHE    68       8.926  -1.229  -5.898
ATOM   1094  HB2 PHE    68       8.306   0.069  -6.766
ATOM   1095  O   PHE    68       6.055  -0.970  -3.255
ATOM   1096  N   HIS    69       7.199  -2.674  -4.123
ATOM   1097  CA  HIS    69       7.068  -3.495  -2.895
ATOM   1098  C   HIS    69       8.195  -4.487  -2.861
ATOM   1099  HN  HIS    69       7.698  -3.053  -4.916
ATOM   1100  CB  HIS    69       5.706  -4.194  -2.815
ATOM   1101  CG  HIS    69       5.361  -5.335  -3.763
ATOM   1102  ND1 HIS    69       4.981  -6.553  -3.323
ATOM   1103  CE1 HIS    69       4.750  -7.355  -4.385
ATOM   1104  NE2 HIS    69       4.989  -6.649  -5.512
ATOM   1105  HE  HIS    69       4.426  -8.384  -4.231
ATOM   1106  CD2 HIS    69       5.375  -5.408  -5.168
ATOM   1107  HNE HIS    69       4.890  -7.006  -6.451
ATOM   1108  HD  HIS    69       5.627  -4.682  -5.940
ATOM   1109  HA  HIS    69       7.115  -2.848  -2.019
ATOM   1110  HB1 HIS    69       5.673  -4.625  -1.814
ATOM   1111  HB2 HIS    69       4.801  -3.599  -2.939
ATOM   1112  O   HIS    69       8.703  -4.883  -3.910
ATOM   1113  N   ASP    70       8.612  -4.872  -1.661
ATOM   1114  CA  ASP    70       9.687  -5.814  -1.383
ATOM   1115  C   ASP    70       9.108  -7.027  -0.641
ATOM   1116  HN  ASP    70       8.169  -4.501  -0.833
ATOM   1117  CB  ASP    70      10.810  -5.135  -0.590
ATOM   1118  CG  ASP    70      10.583  -4.720   0.868
ATOM   1119  OD1 ASP    70       9.724  -5.213   1.647
ATOM   1120  OD2 ASP    70      11.351  -3.853   1.323
ATOM   1121  HA  ASP    70      10.139  -6.137  -2.321
ATOM   1122  HB1 ASP    70      11.687  -5.773  -0.484
ATOM   1123  HB2 ASP    70      11.139  -4.261  -1.151
ATOM   1124  O   ASP    70       7.891  -7.257  -0.662
ATOM   1125  N   ALA    71       9.924  -7.834   0.031
ATOM   1126  CA  ALA    71       9.560  -9.001   0.825
ATOM   1127  C   ALA    71       8.560  -8.745   1.951
ATOM   1128  HN  ALA    71      10.919  -7.661   0.024
ATOM   1129  CB  ALA    71      10.809  -9.641   1.419
ATOM   1130  HA  ALA    71       9.109  -9.754   0.179
ATOM   1131  HB1 ALA    71      11.206  -8.912   2.126
ATOM   1132  HB2 ALA    71      10.734 -10.620   1.891
ATOM   1133  HB3 ALA    71      11.548  -9.750   0.626
ATOM   1134  O   ALA    71       7.664  -9.544   2.187
ATOM   1135  N   THR    72       8.645  -7.607   2.628
ATOM   1136  CA  THR    72       8.011  -7.290   3.898
ATOM   1137  C   THR    72       7.203  -5.983   3.881
ATOM   1138  HN  THR    72       9.200  -6.846   2.263
ATOM   1139  CB  THR    72       9.048  -7.337   5.045
ATOM   1140  OG1 THR    72       8.469  -6.854   6.265
ATOM   1141  HG  THR    72       7.849  -7.514   6.584
ATOM   1142  CG2 THR    72      10.367  -6.610   4.745
ATOM   1143  HA  THR    72       7.323  -8.091   4.172
ATOM   1144  HB  THR    72       9.385  -8.352   5.254
ATOM   1145  HG1 THR    72      11.120  -7.335   4.437
ATOM   1146  HG2 THR    72      10.386  -5.923   3.899
ATOM   1147  HG3 THR    72      10.755  -6.012   5.570
ATOM   1148  O   THR    72       6.236  -5.861   4.650
ATOM   1149  N   ARG    73       7.585  -5.035   3.012
ATOM   1150  CA  ARG    73       7.033  -3.663   2.996
ATOM   1151  C   ARG    73       6.582  -3.365   1.585
ATOM   1152  HN  ARG    73       8.289  -5.244   2.318
ATOM   1153  CB  ARG    73       8.090  -2.671   3.443
ATOM   1154  CG  ARG    73       8.642  -2.945   4.823
ATOM   1155  CD  ARG    73      10.087  -2.566   5.072
ATOM   1156  NE  ARG    73      11.038  -3.248   4.206
ATOM   1157  CZ  ARG    73      12.330  -3.368   4.463
ATOM   1158  HE  ARG    73      10.532  -3.599   3.403
ATOM   1159  NH1 ARG    73      12.838  -2.840   5.577
ATOM   1160  H11 ARG    73      12.245  -2.347   6.232
ATOM   1161  H12 ARG    73      13.818  -2.901   5.824
ATOM   1162  NH2 ARG    73      13.104  -4.024   3.603
ATOM   1163  H21 ARG    73      12.736  -4.438   2.755
ATOM   1164  H22 ARG    73      14.098  -4.145   3.750
ATOM   1165  HA  ARG    73       6.190  -3.602   3.684
ATOM   1166  HB1 ARG    73       8.882  -2.799   2.706
ATOM   1167  HB2 ARG    73       7.951  -1.591   3.404
ATOM   1168  HG1 ARG    73       8.099  -2.297   5.511
ATOM   1169  HG2 ARG    73       8.347  -3.938   5.159
ATOM   1170  HD1 ARG    73      10.241  -1.503   4.884
ATOM   1171  HD2 ARG    73      10.295  -2.837   6.107
ATOM   1172  O   ARG    73       7.138  -3.897   0.613
ATOM   1173  N   VAL    74       5.594  -2.467   1.531
ATOM   1174  CA  VAL    74       5.080  -1.823   0.317
ATOM   1175  C   VAL    74       5.433  -0.327   0.370
ATOM   1176  HN  VAL    74       5.131  -2.178   2.381
ATOM   1177  CB  VAL    74       3.547  -2.020   0.176
ATOM   1178  CG1 VAL    74       3.107  -1.431  -1.156
ATOM   1179  CG2 VAL    74       3.031  -3.433   0.389
ATOM   1180  HA  VAL    74       5.538  -2.281  -0.560
ATOM   1181  HB  VAL    74       3.001  -1.480   0.950
ATOM   1182  HG1 VAL    74       3.448  -0.401  -1.260
ATOM   1183  HG2 VAL    74       3.492  -2.007  -1.998
ATOM   1184  HG3 VAL    74       2.034  -1.322  -1.317
ATOM   1185  HG4 VAL    74       3.351  -3.774   1.374
ATOM   1186  HG5 VAL    74       1.953  -3.543   0.279
ATOM   1187  HG6 VAL    74       3.408  -4.035  -0.438
ATOM   1188  O   VAL    74       5.367   0.280   1.440
ATOM   1189  N   TYR    75       5.784   0.284  -0.764
ATOM   1190  CA  TYR    75       6.186   1.709  -0.781
ATOM   1191  C   TYR    75       5.413   2.554  -1.798
ATOM   1192  HN  TYR    75       5.777  -0.229  -1.634
ATOM   1193  CB  TYR    75       7.688   1.856  -1.110
ATOM   1194  CG  TYR    75       8.585   1.015  -0.236
ATOM   1195  CD1 TYR    75       8.895  -0.300  -0.584
ATOM   1196  CE1 TYR    75       9.707  -1.087   0.217
ATOM   1197  HD1 TYR    75       8.497  -0.729  -1.503
ATOM   1198  CZ  TYR    75      10.222  -0.560   1.380
ATOM   1199  HE1 TYR    75       9.931  -2.113  -0.076
ATOM   1200  CE2 TYR    75       9.931   0.746   1.746
ATOM   1201  OH  TYR    75      11.034  -1.338   2.178
ATOM   1202  CD2 TYR    75       9.115   1.522   0.941
ATOM   1203  HE2 TYR    75      10.345   1.159   2.666
ATOM   1204  HD2 TYR    75       8.880   2.546   1.230
ATOM   1205  HH  TYR    75      11.034  -2.247   1.869
ATOM   1206  HA  TYR    75       6.014   2.147   0.203
ATOM   1207  HB1 TYR    75       7.877   1.561  -2.142
ATOM   1208  HB2 TYR    75       8.075   2.866  -0.977
ATOM   1209  O   TYR    75       5.169   2.117  -2.931
ATOM   1210  N   LEU    76       5.079   3.776  -1.397
ATOM   1211  CA  LEU    76       4.475   4.800  -2.239
ATOM   1212  C   LEU    76       5.408   6.011  -2.328
ATOM   1213  HN  LEU    76       5.241   4.052  -0.440
ATOM   1214  CB  LEU    76       3.118   5.227  -1.671
ATOM   1215  CG  LEU    76       2.024   4.167  -1.802
ATOM   1216  CD1 LEU    76       2.082   3.145  -0.676
ATOM   1217  CD2 LEU    76       0.647   4.800  -1.780
ATOM   1218  HA  LEU    76       4.308   4.399  -3.238
ATOM   1219  HB1 LEU    76       3.229   5.499  -0.622
ATOM   1220  HB2 LEU    76       2.936   6.134  -2.249
ATOM   1221  HG  LEU    76       2.150   3.563  -2.701
ATOM   1222  HD1 LEU    76       2.967   2.508  -0.670
ATOM   1223  HD2 LEU    76       1.956   3.644   0.285
ATOM   1224  HD3 LEU    76       1.205   2.501  -0.620
ATOM   1225  HD4 LEU    76       0.690   5.566  -2.554
ATOM   1226  HD5 LEU    76      -0.182   4.100  -1.887
ATOM   1227  HD6 LEU    76       0.442   5.329  -0.849
ATOM   1228  O   LEU    76       5.701   6.634  -1.309
ATOM   1229  N   ILE    77       5.886   6.415  -3.505
ATOM   1230  CA  ILE    77       6.780   7.534  -3.807
ATOM   1231  C   ILE    77       5.991   8.808  -4.072
ATOM   1232  HN  ILE    77       5.631   5.918  -4.348
ATOM   1233  CB  ILE    77       7.650   7.254  -5.053
ATOM   1234  CG1 ILE    77       8.396   5.927  -5.035
ATOM   1235  CG2 ILE    77       8.697   8.352  -5.242
ATOM   1236  CD1 ILE    77       8.817   5.482  -6.414
ATOM   1237  HA  ILE    77       7.446   7.705  -2.962
ATOM   1238  HB  ILE    77       6.960   7.296  -5.896
ATOM   1239  HG1 ILE    77       9.283   5.863  -4.405
ATOM   1240  HG2 ILE    77       7.699   5.204  -4.612
ATOM   1241  HG3 ILE    77       9.429   8.376  -4.434
ATOM   1242  HG4 ILE    77       9.138   8.247  -6.233
ATOM   1243  HG5 ILE    77       8.196   9.315  -5.340
ATOM   1244  HD1 ILE    77       9.288   4.500  -6.438
ATOM   1245  HD2 ILE    77       7.965   5.511  -7.094
ATOM   1246  HD3 ILE    77       9.605   6.126  -6.803
ATOM   1247  O   ILE    77       5.396   8.978  -5.142
ATOM   1248  N   LEU    78       6.032   9.719  -3.109
ATOM   1249  CA  LEU    78       5.214  10.934  -3.141
ATOM   1250  C   LEU    78       6.044  12.212  -3.278
ATOM   1251  HN  LEU    78       6.645   9.585  -2.318
ATOM   1252  CB  LEU    78       4.385  11.041  -1.850
ATOM   1253  CG  LEU    78       3.709   9.764  -1.348
ATOM   1254  CD1 LEU    78       3.439   9.888   0.135
ATOM   1255  CD2 LEU    78       2.438   9.456  -2.122
ATOM   1256  HA  LEU    78       4.532  10.891  -3.990
ATOM   1257  HB1 LEU    78       5.025  11.372  -1.033
ATOM   1258  HB2 LEU    78       3.579  11.760  -1.994
ATOM   1259  HG  LEU    78       4.363   8.911  -1.529
ATOM   1260  HD1 LEU    78       2.957   8.978   0.494
ATOM   1261  HD2 LEU    78       4.380  10.033   0.665
ATOM   1262  HD3 LEU    78       2.785  10.741   0.315
ATOM   1263  HD4 LEU    78       1.989   8.541  -1.735
ATOM   1264  HD5 LEU    78       1.735  10.281  -2.011
ATOM   1265  HD6 LEU    78       2.677   9.323  -3.178
ATOM   1266  O   LEU    78       7.238  12.221  -2.970
ATOM   1267  N   GLU    79       5.382  13.277  -3.737
ATOM   1268  CA  GLU    79       5.926  14.615  -3.762
ATOM   1269  C   GLU    79       6.292  15.082  -2.345
ATOM   1270  HN  GLU    79       4.443  13.169  -4.094
ATOM   1271  CB  GLU    79       4.921  15.549  -4.418
ATOM   1272  CG  GLU    79       5.026  17.020  -4.052
ATOM   1273  CD  GLU    79       4.000  17.880  -4.795
ATOM   1274  OE1 GLU    79       3.088  17.324  -5.480
ATOM   1275  OE2 GLU    79       4.095  19.135  -4.695
ATOM   1276  HA  GLU    79       6.824  14.631  -4.380
ATOM   1277  HB1 GLU    79       5.034  15.502  -5.502
ATOM   1278  HB2 GLU    79       3.910  15.245  -4.146
ATOM   1279  HG1 GLU    79       4.856  17.141  -2.983
ATOM   1280  HG2 GLU    79       6.020  17.388  -4.306
ATOM   1281  O   GLU    79       5.576  14.833  -1.383
ATOM   1282  NT  AME    80       7.437  15.733  -2.208
ATOM   1283  CT  AME    80       7.844  16.185  -0.901
ATOM   1284  HN  AME    80       8.015  15.907  -3.018
ATOM   1285  HT1 AME    80       8.803  16.697  -0.976
ATOM   1286  HT2 AME    80       7.096  16.871  -0.505
ATOM   1287  HT3 AME    80       7.941  15.328  -0.234
ATOM   1288  H1  ACE    81     -10.938  19.259 -11.390
ATOM   1289  CH3 ACE    81     -10.914  19.069 -10.316
ATOM   1290  C   ACE    81     -11.153  17.576 -10.011
ATOM   1291  H2  ACE    81     -11.691  19.666  -9.839
ATOM   1292  H3  ACE    81      -9.939  19.367  -9.932
ATOM   1293  O   ACE    81     -11.351  16.775 -10.936
ATOM   1294  N   CYS    82     -11.147  17.215  -8.724
ATOM   1295  CA  CYS    82     -11.466  15.854  -8.298
ATOM   1296  C   CYS    82     -12.833  15.396  -8.767
ATOM   1297  HN  CYS    82     -10.917  17.894  -8.014
ATOM   1298  CB  CYS    82     -11.443  15.752  -6.788
ATOM   1299  SG  CYS    82      -9.810  15.436  -6.110
ATOM   1300  HG  CYS    82     -10.230  15.422  -4.832
ATOM   1301  HA  CYS    82     -10.727  15.163  -8.704
ATOM   1302  HB1 CYS    82     -11.798  16.687  -6.355
ATOM   1303  HB2 CYS    82     -12.090  14.935  -6.469
ATOM   1304  O   CYS    82     -12.979  14.281  -9.285
ATOM   1305  N   HIS    83     -13.830  16.259  -8.566
ATOM   1306  CA  HIS    83     -15.203  15.958  -8.932
ATOM   1307  C   HIS    83     -15.399  15.851 -10.416
ATOM   1308  HN  HIS    83     -13.639  17.157  -8.146
ATOM   1309  CB  HIS    83     -16.168  16.956  -8.299
ATOM   1310  CG  HIS    83     -16.228  16.859  -6.781
ATOM   1311  ND1 HIS    83     -16.801  17.811  -6.006
ATOM   1312  CE1 HIS    83     -16.700  17.455  -4.703
ATOM   1313  NE2 HIS    83     -16.038  16.283  -4.638
ATOM   1314  HE  HIS    83     -17.124  18.094  -3.929
ATOM   1315  CD2 HIS    83     -15.733  15.885  -5.902
ATOM   1316  HNE HIS    83     -15.812  15.791  -3.785
ATOM   1317  HD  HIS    83     -15.195  14.951  -6.065
ATOM   1318  HA  HIS    83     -15.498  15.007  -8.489
ATOM   1319  HB1 HIS    83     -15.859  17.970  -8.550
ATOM   1320  HB2 HIS    83     -17.175  16.779  -8.679
ATOM   1321  O   HIS    83     -16.224  15.061 -10.865
ATOM   1322  N   SER    84     -14.619  16.614 -11.185
ATOM   1323  CA  SER    84     -14.626  16.539 -12.653
ATOM   1324  C   SER    84     -14.126  15.173 -13.173
ATOM   1325  HN  SER    84     -13.989  17.278 -10.759
ATOM   1326  CB  SER    84     -13.797  17.685 -13.259
ATOM   1327  OG  SER    84     -12.456  17.284 -13.489
ATOM   1328  HG  SER    84     -11.987  18.037 -13.867
ATOM   1329  HA  SER    84     -15.642  16.688 -13.021
ATOM   1330  HB1 SER    84     -14.236  17.988 -14.210
ATOM   1331  HB2 SER    84     -13.793  18.532 -12.574
ATOM   1332  O   SER    84     -14.338  14.827 -14.341
ATOM   1333  N   LYS    85     -13.444  14.420 -12.311
ATOM   1334  CA  LYS    85     -13.066  13.030 -12.611
ATOM   1335  C   LYS    85     -13.887  12.074 -11.765
ATOM   1336  HN  LYS    85     -13.170  14.802 -11.418
ATOM   1337  CB  LYS    85     -11.560  12.797 -12.389
ATOM   1338  CG  LYS    85     -10.676  13.589 -13.345
ATOM   1339  CD  LYS    85      -9.257  13.046 -13.387
ATOM   1340  CE  LYS    85      -8.694  12.983 -14.810
ATOM   1341  NZ  LYS    85      -8.581  14.306 -15.502
ATOM   1342  HZ1 LYS    85      -8.203  14.170 -16.429
ATOM   1343  HZ2 LYS    85      -7.968  14.910 -14.974
ATOM   1344  HZ3 LYS    85      -9.495  14.729 -15.571
ATOM   1345  HA  LYS    85     -13.249  12.822 -13.666
ATOM   1346  HB1 LYS    85     -11.292  13.093 -11.375
ATOM   1347  HB2 LYS    85     -11.330  11.741 -12.532
ATOM   1348  HG1 LYS    85     -11.091  13.537 -14.352
ATOM   1349  HG2 LYS    85     -10.633  14.629 -13.024
ATOM   1350  HD1 LYS    85      -8.604  13.688 -12.797
ATOM   1351  HD2 LYS    85      -9.241  12.036 -12.976
ATOM   1352  HE1 LYS    85      -7.692  12.555 -14.787
ATOM   1353  HE2 LYS    85      -9.339  12.360 -15.430
ATOM   1354  O   LYS    85     -13.510  10.926 -11.570
ATOM   1355  N   ARG    86     -15.007  12.577 -11.255
ATOM   1356  CA  ARG    86     -15.921  11.826 -10.368
ATOM   1357  C   ARG    86     -15.263  11.143  -9.142
ATOM   1358  HN  ARG    86     -15.274  13.527 -11.470
ATOM   1359  CB  ARG    86     -16.798  10.851 -11.178
ATOM   1360  CG  ARG    86     -17.825  11.528 -12.087
ATOM   1361  CD  ARG    86     -19.053  12.056 -11.336
ATOM   1362  NE  ARG    86     -20.154  11.084 -11.218
ATOM   1363  CZ  ARG    86     -21.327  11.328 -10.625
ATOM   1364  HE  ARG    86     -19.858  10.223 -11.660
ATOM   1365  NH1 ARG    86     -22.255  10.380 -10.568
ATOM   1366  H11 ARG    86     -22.086   9.467 -10.971
ATOM   1367  H12 ARG    86     -23.158  10.512 -10.132
ATOM   1368  NH2 ARG    86     -21.572  12.513 -10.074
ATOM   1369  H21 ARG    86     -20.891  13.261 -10.084
ATOM   1370  H22 ARG    86     -22.450  12.728  -9.619
ATOM   1371  HA  ARG    86     -16.678  12.501  -9.970
ATOM   1372  HB1 ARG    86     -16.164  10.237 -11.819
ATOM   1373  HB2 ARG    86     -17.354  10.208 -10.496
ATOM   1374  HG1 ARG    86     -17.362  12.376 -12.591
ATOM   1375  HG2 ARG    86     -18.180  10.814 -12.831
ATOM   1376  HD1 ARG    86     -18.767  12.338 -10.323
ATOM   1377  HD2 ARG    86     -19.451  12.927 -11.857
ATOM   1378  O   ARG    86     -15.753  10.128  -8.622
ATOM   1379  N   VAL    87     -14.169  11.733  -8.678
ATOM   1380  CA  VAL    87     -13.449  11.253  -7.512
ATOM   1381  C   VAL    87     -13.902  12.036  -6.269
ATOM   1382  HN  VAL    87     -13.806  12.553  -9.143
ATOM   1383  CB  VAL    87     -11.926  11.443  -7.720
ATOM   1384  CG1 VAL    87     -11.158  11.101  -6.451
ATOM   1385  CG2 VAL    87     -11.424  10.618  -8.899
ATOM   1386  HA  VAL    87     -13.656  10.192  -7.368
ATOM   1387  HB  VAL    87     -11.722  12.480  -7.985
ATOM   1388  HG1 VAL    87     -10.091  11.242  -6.623
ATOM   1389  HG2 VAL    87     -11.485  11.753  -5.641
ATOM   1390  HG3 VAL    87     -11.348  10.062  -6.180
ATOM   1391  HG4 VAL    87     -10.352  10.771  -9.021
ATOM   1392  HG5 VAL    87     -11.621   9.562  -8.714
ATOM   1393  HG6 VAL    87     -11.940  10.929  -9.808
ATOM   1394  O   VAL    87     -13.857  13.268  -6.265
ATOM   1395  N   ILE    88     -14.345  11.338  -5.222
ATOM   1396  CA  ILE    88     -14.616  11.999  -3.917
ATOM   1397  C   ILE    88     -13.576  11.588  -2.862
ATOM   1398  HN  ILE    88     -14.501  10.344  -5.311
ATOM   1399  CB  ILE    88     -16.077  11.812  -3.376
ATOM   1400  CG1 ILE    88     -16.510  10.337  -3.343
ATOM   1401  CG2 ILE    88     -17.087  12.658  -4.158
ATOM   1402  CD1 ILE    88     -17.854  10.096  -2.666
ATOM   1403  HA  ILE    88     -14.577  13.081  -4.043
ATOM   1404  HB  ILE    88     -16.142  12.202  -2.361
ATOM   1405  HG1 ILE    88     -16.593   9.959  -4.363
ATOM   1406  HG2 ILE    88     -15.769   9.752  -2.799
ATOM   1407  HG3 ILE    88     -18.086  12.499  -3.752
ATOM   1408  HG4 ILE    88     -16.823  13.712  -4.072
ATOM   1409  HG5 ILE    88     -17.072  12.365  -5.208
ATOM   1410  HD1 ILE    88     -18.085   9.031  -2.686
ATOM   1411  HD2 ILE    88     -17.807  10.438  -1.633
ATOM   1412  HD3 ILE    88     -18.632  10.645  -3.196
ATOM   1413  O   ILE    88     -13.184  10.424  -2.791
ATOM   1414  N   HIS    89     -13.118  12.541  -2.055
ATOM   1415  CA  HIS    89     -11.982  12.271  -1.178
ATOM   1416  C   HIS    89     -12.395  11.659   0.135
ATOM   1417  HN  HIS    89     -13.558  13.450  -2.052
ATOM   1418  CB  HIS    89     -11.097  13.505  -0.987
ATOM   1419  CG  HIS    89      -9.882  13.251  -0.126
ATOM   1420  ND1 HIS    89      -9.965  13.059   1.211
ATOM   1421  CE1 HIS    89      -8.724  12.835   1.718
ATOM   1422  NE2 HIS    89      -7.844  12.897   0.703
ATOM   1423  HE  HIS    89      -8.596  12.649   2.784
ATOM   1424  CD2 HIS    89      -8.525  13.153  -0.451
ATOM   1425  HNE HIS    89      -6.846  12.772   0.793
ATOM   1426  HD  HIS    89      -7.986  13.241  -1.394
ATOM   1427  HA  HIS    89     -11.300  11.577  -1.670
ATOM   1428  HB1 HIS    89     -10.741  13.851  -1.958
ATOM   1429  HB2 HIS    89     -11.674  14.296  -0.509
ATOM   1430  O   HIS    89     -11.889  10.582   0.509
ATOM   1431  N   ARN    90     -13.283  12.347   0.861
ATOM   1432  CA  ARN    90     -13.964  11.797   2.051
ATOM   1433  C   ARN    90     -13.183  11.756   3.370
ATOM   1434  HN  ARN    90     -13.517  13.294   0.601
ATOM   1435  CB  ARN    90     -14.514  10.388   1.779
ATOM   1436  CG  ARN    90     -15.465  10.259   0.594
ATOM   1437  CD  ARN    90     -16.085   8.858   0.500
ATOM   1438  NE  ARN    90     -15.217   7.774   0.998
ATOM   1439  CZ  ARN    90     -15.632   6.536   1.278
ATOM   1440  HE  ARN    90     -14.278   8.141   1.082
ATOM   1441  NH1 ARN    90     -16.906   6.211   1.111
ATOM   1442  H11 ARN    90     -17.573   6.892   0.772
ATOM   1443  NH2 ARN    90     -14.780   5.626   1.741
ATOM   1444  H21 ARN    90     -13.802   5.834   1.895
ATOM   1445  H22 ARN    90     -15.064   4.680   1.962
ATOM   1446  HA  ARN    90     -14.854  12.388   2.266
ATOM   1447  HB1 ARN    90     -13.687   9.707   1.578
ATOM   1448  HB2 ARN    90     -15.068  10.039   2.650
ATOM   1449  HG1 ARN    90     -16.275  10.981   0.696
ATOM   1450  HG2 ARN    90     -14.922  10.452  -0.332
ATOM   1451  HD1 ARN    90     -17.003   8.826   1.087
ATOM   1452  HD2 ARN    90     -16.313   8.630  -0.542
ATOM   1453  O   ARN    90     -13.771  11.491   4.416
ATOM   1454  N   ASP    91     -11.874  11.990   3.341
ATOM   1455  CA  ASP    91     -11.082  11.989   4.587
ATOM   1456  C   ASP    91     -10.207  13.254   4.735
ATOM   1457  HN  ASP    91     -11.416  12.170   2.459
ATOM   1458  CB  ASP    91     -10.275  10.666   4.753
ATOM   1459  CG  ASP    91      -9.651  10.507   6.164
ATOM   1460  OD1 ASP    91     -10.314  10.826   7.182
ATOM   1461  OD2 ASP    91      -8.490  10.051   6.255
ATOM   1462  HA  ASP    91     -11.753  11.944   5.444
ATOM   1463  HB1 ASP    91     -10.934   9.814   4.586
ATOM   1464  HB2 ASP    91      -9.462  10.642   4.028
ATOM   1465  O   ASP    91      -9.004  13.174   5.047
ATOM   1466  N   ILE    92     -10.831  14.418   4.535
ATOM   1467  CA  ILE    92     -10.125  15.697   4.579
ATOM   1468  C   ILE    92      -9.933  16.158   6.033
ATOM   1469  HN  ILE    92     -11.823  14.429   4.346
ATOM   1470  CB  ILE    92     -10.868  16.775   3.769
ATOM   1471  CG1 ILE    92     -11.242  16.261   2.392
ATOM   1472  CG2 ILE    92      -9.984  17.997   3.584
ATOM   1473  CD1 ILE    92     -10.157  16.493   1.362
ATOM   1474  HA  ILE    92      -9.147  15.589   4.110
ATOM   1475  HB  ILE    92     -11.780  17.060   4.293
ATOM   1476  HG1 ILE    92     -11.428  15.188   2.442
ATOM   1477  HG2 ILE    92     -12.142  16.769   2.046
ATOM   1478  HG3 ILE    92     -10.522  18.751   3.009
ATOM   1479  HG4 ILE    92      -9.718  18.404   4.559
ATOM   1480  HG5 ILE    92      -9.077  17.712   3.050
ATOM   1481  HD1 ILE    92     -10.482  16.104   0.397
ATOM   1482  HD2 ILE    92      -9.960  17.561   1.275
ATOM   1483  HD3 ILE    92      -9.246  15.980   1.671
ATOM   1484  O   ILE    92     -10.871  16.587   6.688
ATOM   1485  N   LYN    93      -8.718  16.048   6.542
ATOM   1486  CA  LYN    93      -8.429  16.444   7.898
ATOM   1487  C   LYN    93      -7.186  17.285   7.767
ATOM   1488  HN  LYN    93      -7.968  15.679   5.975
ATOM   1489  CB  LYN    93      -8.027  15.249   8.778
ATOM   1490  CG  LYN    93      -8.978  14.087   9.022
ATOM   1491  CD  LYN    93      -8.068  12.959   9.518
ATOM   1492  CE  LYN    93      -8.699  11.911  10.433
ATOM   1493  NZ  LYN    93      -9.464  10.839   9.707
ATOM   1494  HZ1 LYN    93      -9.849  10.188  10.376
ATOM   1495  HZ2 LYN    93      -8.843  10.348   9.079
ATOM   1496  HA  LYN    93      -9.270  17.009   8.298
ATOM   1497  HB1 LYN    93      -7.147  14.765   8.354
ATOM   1498  HB2 LYN    93      -7.799  15.599   9.784
ATOM   1499  HG1 LYN    93      -9.719  14.373   9.768
ATOM   1500  HG2 LYN    93      -9.482  13.827   8.091
ATOM   1501  HD1 LYN    93      -7.677  12.405   8.664
ATOM   1502  HD2 LYN    93      -7.240  13.382  10.085
ATOM   1503  HE1 LYN    93      -7.919  11.412  11.007
ATOM   1504  HE2 LYN    93      -9.398  12.396  11.114
ATOM   1505  O   LYN    93      -6.341  17.017   6.895
ATOM   1506  N   PRO    94      -6.999  18.245   8.674
ATOM   1507  CA  PRO    94      -5.760  19.022   8.618
ATOM   1508  C   PRO    94      -4.488  18.186   8.568
ATOM   1509  CB  PRO    94      -5.804  19.840   9.908
ATOM   1510  CG  PRO    94      -7.263  20.008  10.144
ATOM   1511  CD  PRO    94      -7.866  18.685   9.774
ATOM   1512  HA  PRO    94      -5.762  19.646   7.724
ATOM   1513  HB1 PRO    94      -5.311  19.286  10.706
ATOM   1514  HB2 PRO    94      -5.292  20.789   9.754
ATOM   1515  HG1 PRO    94      -7.436  20.251  11.192
ATOM   1516  HG2 PRO    94      -7.643  20.814   9.516
ATOM   1517  HD1 PRO    94      -7.833  18.016  10.634
ATOM   1518  HD2 PRO    94      -8.902  18.830   9.466
ATOM   1519  O   PRO    94      -3.521  18.619   7.944
ATOM   1520  N   GLU    95      -4.460  17.014   9.202
ATOM   1521  CA  GLU    95      -3.240  16.192   9.140
ATOM   1522  C   GLU    95      -2.981  15.550   7.786
ATOM   1523  HN  GLU    95      -5.271  16.702   9.716
ATOM   1524  CB  GLU    95      -3.209  15.141  10.215
ATOM   1525  CG  GLU    95      -4.263  14.097  10.039
ATOM   1526  CD  GLU    95      -5.061  13.947  11.305
ATOM   1527  OE1 GLU    95      -5.663  14.971  11.737
ATOM   1528  OE2 GLU    95      -5.080  12.810  11.855
ATOM   1529  HA  GLU    95      -2.372  16.810   9.368
ATOM   1530  HB1 GLU    95      -2.241  14.639  10.205
ATOM   1531  HB2 GLU    95      -3.366  15.609  11.186
ATOM   1532  HG1 GLU    95      -4.931  14.387   9.228
ATOM   1533  HG2 GLU    95      -3.794  13.143   9.798
ATOM   1534  O   GLU    95      -1.893  15.046   7.579
ATOM   1535  N   ASN    96      -3.966  15.571   6.881
ATOM   1536  CA  ASN    96      -3.794  15.162   5.481
ATOM   1537  C   ASN    96      -3.679  16.333   4.524
ATOM   1538  HN  ASN    96      -4.889  15.881   7.150
ATOM   1539  CB  ASN    96      -5.008  14.396   5.003
ATOM   1540  CG  ASN    96      -5.144  13.050   5.646
ATOM   1541  ND2 ASN    96      -6.320  12.451   5.458
ATOM   1542  HD1 ASN    96      -6.479  11.542   5.863
ATOM   1543  HD2 ASN    96      -7.028  12.918   4.913
ATOM   1544  OD1 ASN    96      -4.211  12.533   6.294
ATOM   1545  HA  ASN    96      -2.885  14.568   5.384
ATOM   1546  HB1 ASN    96      -5.910  14.963   5.232
ATOM   1547  HB2 ASN    96      -4.940  14.241   3.926
ATOM   1548  O   ASN    96      -3.911  16.167   3.324
ATOM   1549  N   LEU    97      -3.390  17.520   5.038
ATOM   1550  CA  LEU    97      -3.224  18.691   4.194
ATOM   1551  C   LEU    97      -1.790  19.160   4.413
ATOM   1552  HN  LEU    97      -3.281  17.621   6.037
ATOM   1553  CB  LEU    97      -4.232  19.789   4.557
ATOM   1554  CG  LEU    97      -5.736  19.459   4.618
ATOM   1555  CD1 LEU    97      -6.582  20.704   4.824
ATOM   1556  CD2 LEU    97      -6.248  18.710   3.407
ATOM   1557  HA  LEU    97      -3.396  18.416   3.153
ATOM   1558  HB1 LEU    97      -4.006  20.176   5.550
ATOM   1559  HB2 LEU    97      -4.168  20.597   3.828
ATOM   1560  HG  LEU    97      -5.926  18.777   5.447
ATOM   1561  HD1 LEU    97      -7.635  20.426   4.861
ATOM   1562  HD2 LEU    97      -6.300  21.184   5.761
ATOM   1563  HD3 LEU    97      -6.418  21.396   3.997
ATOM   1564  HD4 LEU    97      -7.314  18.514   3.524
ATOM   1565  HD5 LEU    97      -6.086  19.310   2.512
ATOM   1566  HD6 LEU    97      -5.714  17.764   3.311
ATOM   1567  O   LEU    97      -1.362  19.379   5.542
ATOM   1568  NT  AME    98      -1.035  19.276   3.328
ATOM   1569  CT  AME    98       0.390  19.539   3.418
ATOM   1570  HN  AME    98      -1.453  19.180   2.413
ATOM   1571  HT1 AME    98       0.813  19.596   2.415
ATOM   1572  HT2 AME    98       0.553  20.484   3.935
ATOM   1573  HT3 AME    98       0.874  18.734   3.971
ATOM   1574  H1  ACE    99      -1.012  20.625  -0.297
ATOM   1575  CH3 ACE    99      -1.820  20.265  -0.933
ATOM   1576  C   ACE    99      -2.530  19.064  -0.297
ATOM   1577  H2  ACE    99      -1.402  19.972  -1.896
ATOM   1578  H3  ACE    99      -2.535  21.074  -1.080
ATOM   1579  O   ACE    99      -2.150  18.621   0.817
ATOM   1580  N   ILE   100      -3.545  18.536  -0.993
ATOM   1581  CA  ILE   100      -4.302  17.425  -0.432
ATOM   1582  C   ILE   100      -3.517  16.133  -0.530
ATOM   1583  HN  ILE   100      -3.779  18.910  -1.902
ATOM   1584  CB  ILE   100      -5.649  17.202  -1.134
ATOM   1585  CG1 ILE   100      -6.455  18.490  -1.154
ATOM   1586  CG2 ILE   100      -6.429  16.041  -0.476
ATOM   1587  CD1 ILE   100      -7.794  18.285  -1.839
ATOM   1588  HA  ILE   100      -4.518  17.625   0.617
ATOM   1589  HB  ILE   100      -5.475  16.876  -2.160
ATOM   1590  HG1 ILE   100      -6.634  18.823  -0.132
ATOM   1591  HG2 ILE   100      -5.901  19.257  -1.695
ATOM   1592  HG3 ILE   100      -7.380  15.903  -0.992
ATOM   1593  HG4 ILE   100      -5.843  15.124  -0.544
ATOM   1594  HG5 ILE   100      -6.615  16.275   0.572
ATOM   1595  HD1 ILE   100      -8.350  19.222  -1.840
ATOM   1596  HD2 ILE   100      -7.631  17.959  -2.867
ATOM   1597  HD3 ILE   100      -8.364  17.525  -1.304
ATOM   1598  O   ILE   100      -3.107  15.735  -1.607
ATOM   1599  N   ALA   101      -3.324  15.477   0.599
ATOM   1600  CA  ALA   101      -2.613  14.193   0.653
ATOM   1601  C   ALA   101      -3.545  13.055   1.048
ATOM   1602  HN  ALA   101      -3.672  15.858   1.467
ATOM   1603  CB  ALA   101      -1.462  14.276   1.642
ATOM   1604  HA  ALA   101      -2.192  13.969  -0.327
ATOM   1605  HB1 ALA   101      -0.941  13.319   1.675
ATOM   1606  HB2 ALA   101      -0.769  15.056   1.328
ATOM   1607  HB3 ALA   101      -1.850  14.512   2.632
ATOM   1608  O   ALA   101      -4.712  13.284   1.353
ATOM   1609  N   ASP   102      -3.034  11.833   1.040
ATOM   1610  CA  ASP   102      -3.782  10.691   1.562
ATOM   1611  C   ASP   102      -5.142  10.445   0.888
ATOM   1612  HN  ASP   102      -2.108  11.678   0.666
ATOM   1613  CB  ASP   102      -3.951  10.829   3.075
ATOM   1614  CG  ASP   102      -4.423   9.546   3.735
ATOM   1615  OD1 ASP   102      -4.388   8.472   3.083
ATOM   1616  OD2 ASP   102      -4.828   9.616   4.919
ATOM   1617  HA  ASP   102      -3.197   9.781   1.427
ATOM   1618  HB1 ASP   102      -2.996  11.101   3.524
ATOM   1619  HB2 ASP   102      -4.688  11.603   3.289
ATOM   1620  O   ASP   102      -6.197  10.932   1.328
ATOM   1621  N   PHE   103      -5.109   9.658  -0.170
ATOM   1622  CA  PHE   103      -6.329   9.291  -0.851
ATOM   1623  C   PHE   103      -6.789   7.903  -0.441
ATOM   1624  HN  PHE   103      -4.224   9.308  -0.508
ATOM   1625  CB  PHE   103      -6.149   9.430  -2.361
ATOM   1626  CG  PHE   103      -6.283  10.842  -2.835
ATOM   1627  CD1 PHE   103      -5.236  11.750  -2.678
ATOM   1628  CE1 PHE   103      -5.373  13.063  -3.099
ATOM   1629  HD1 PHE   103      -4.300  11.429  -2.221
ATOM   1630  CZ  PHE   103      -6.573  13.486  -3.667
ATOM   1631  HE1 PHE   103      -4.544  13.761  -2.986
ATOM   1632  CE2 PHE   103      -7.625  12.600  -3.817
ATOM   1633  HZ  PHE   103      -6.686  14.519  -3.996
ATOM   1634  CD2 PHE   103      -7.479  11.287  -3.395
ATOM   1635  HE2 PHE   103      -8.561  12.935  -4.265
ATOM   1636  HD2 PHE   103      -8.307  10.585  -3.500
ATOM   1637  HA  PHE   103      -7.114  10.005  -0.602
ATOM   1638  HB1 PHE   103      -5.157   9.078  -2.644
ATOM   1639  HB2 PHE   103      -6.905   8.834  -2.874
ATOM   1640  O   PHE   103      -7.461   7.204  -1.206
ATOM   1641  N   GLY   104      -6.431   7.535   0.788
ATOM   1642  CA  GLY   104      -6.713   6.223   1.356
ATOM   1643  C   GLY   104      -8.182   5.911   1.508
ATOM   1644  HN  GLY   104      -5.934   8.183   1.381
ATOM   1645  HA1 GLY   104      -6.289   5.450   0.714
ATOM   1646  HA2 GLY   104      -6.270   6.153   2.349
ATOM   1647  O   GLY   104      -8.572   4.739   1.473
ATOM   1648  N   TRP   105      -8.999   6.950   1.682
ATOM   1649  CA  TRP   105     -10.442   6.756   1.772
ATOM   1650  C   TRP   105     -11.187   7.171   0.513
ATOM   1651  HN  TRP   105      -8.617   7.882   1.752
ATOM   1652  CB  TRP   105     -11.023   7.378   3.055
ATOM   1653  CG  TRP   105     -10.736   6.540   4.301
ATOM   1654  CD1 TRP   105      -9.554   6.513   5.050
ATOM   1655  NE1 TRP   105      -9.646   5.619   6.094
ATOM   1656  HD1 TRP   105      -8.717   7.152   4.770
ATOM   1657  CE2 TRP   105     -10.856   5.005   6.108
ATOM   1658  HNE TRP   105      -8.920   5.430   6.770
ATOM   1659  CZ2 TRP   105     -11.387   4.041   6.972
ATOM   1660  CH2 TRP   105     -12.693   3.604   6.716
ATOM   1661  HZ2 TRP   105     -10.789   3.663   7.800
ATOM   1662  CZ3 TRP   105     -13.440   4.098   5.633
ATOM   1663  HH2 TRP   105     -13.156   2.861   7.365
ATOM   1664  CE3 TRP   105     -12.925   5.069   4.749
ATOM   1665  HZ3 TRP   105     -14.451   3.730   5.455
ATOM   1666  CD2 TRP   105     -11.623   5.541   4.966
ATOM   1667  HE3 TRP   105     -13.536   5.433   3.923
ATOM   1668  HA  TRP   105     -10.657   5.701   1.946
ATOM   1669  HB1 TRP   105     -10.588   8.365   3.210
ATOM   1670  HB2 TRP   105     -12.105   7.469   2.957
ATOM   1671  O   TRP   105     -12.401   6.948   0.422
ATOM   1672  N   SER   106     -10.474   7.731  -0.479
ATOM   1673  CA  SER   106     -11.089   8.170  -1.768
ATOM   1674  C   SER   106     -11.698   7.028  -2.619
ATOM   1675  HN  SER   106      -9.480   7.868  -0.367
ATOM   1676  CB  SER   106     -10.135   9.070  -2.603
ATOM   1677  OG  SER   106      -9.191   8.338  -3.379
ATOM   1678  HG  SER   106      -8.649   8.976  -3.858
ATOM   1679  HA  SER   106     -11.896   8.874  -1.565
ATOM   1680  HB1 SER   106     -10.720   9.678  -3.293
ATOM   1681  HB2 SER   106      -9.571   9.720  -1.935
ATOM   1682  O   SER   106     -11.294   5.866  -2.501
ATOM   1683  N   VAL   107     -12.670   7.377  -3.466
ATOM   1684  CA  VAL   107     -13.479   6.404  -4.215
ATOM   1685  C   VAL   107     -14.192   7.137  -5.365
ATOM   1686  HN  VAL   107     -12.878   8.353  -3.617
ATOM   1687  CB  VAL   107     -14.472   5.665  -3.261
ATOM   1688  CG1 VAL   107     -15.664   6.550  -2.875
ATOM   1689  CG2 VAL   107     -14.914   4.323  -3.834
ATOM   1690  HA  VAL   107     -12.831   5.625  -4.618
ATOM   1691  HB  VAL   107     -13.952   5.377  -2.348
ATOM   1692  HG1 VAL   107     -16.328   5.996  -2.212
ATOM   1693  HG2 VAL   107     -15.304   7.443  -2.365
ATOM   1694  HG3 VAL   107     -16.208   6.839  -3.774
ATOM   1695  HG4 VAL   107     -15.604   3.840  -3.142
ATOM   1696  HG5 VAL   107     -15.413   4.482  -4.791
ATOM   1697  HG6 VAL   107     -14.042   3.685  -3.982
ATOM   1698  O   VAL   107     -14.071   8.365  -5.472
ATOM   1699  N   HIS   108     -14.893   6.392  -6.230
ATOM   1700  CA  HIS   108     -15.755   6.972  -7.277
ATOM   1701  C   HIS   108     -17.195   7.124  -6.847
ATOM   1702  HN  HIS   108     -14.843   5.384  -6.181
ATOM   1703  CB  HIS   108     -15.660   6.166  -8.567
ATOM   1704  CG  HIS   108     -14.454   6.510  -9.401
ATOM   1705  ND1 HIS   108     -13.277   5.885  -9.256
ATOM   1706  CE1 HIS   108     -12.383   6.402 -10.129
ATOM   1707  NE2 HIS   108     -12.995   7.371 -10.828
ATOM   1708  HE  HIS   108     -11.366   6.011 -10.163
ATOM   1709  CD2 HIS   108     -14.272   7.467 -10.407
ATOM   1710  HNE HIS   108     -12.559   7.929 -11.549
ATOM   1711  HD  HIS   108     -14.940   8.202 -10.856
ATOM   1712  HA  HIS   108     -15.386   7.962  -7.545
ATOM   1713  HB1 HIS   108     -15.600   5.104  -8.329
ATOM   1714  HB2 HIS   108     -16.543   6.351  -9.178
ATOM   1715  O   HIS   108     -17.748   6.242  -6.184
ATOM   1716  N   ALA   109     -17.811   8.244  -7.235
ATOM   1717  CA  ALA   109     -19.170   8.627  -6.793
ATOM   1718  C   ALA   109     -20.295   8.073  -7.685
ATOM   1719  HN  ALA   109     -17.345   8.881  -7.865
ATOM   1720  CB  ALA   109     -19.278  10.150  -6.704
ATOM   1721  HA  ALA   109     -19.344   8.251  -5.785
ATOM   1722  HB1 ALA   109     -20.281  10.425  -6.379
ATOM   1723  HB2 ALA   109     -18.548  10.525  -5.987
ATOM   1724  HB3 ALA   109     -19.082  10.586  -7.684
ATOM   1725  O   ALA   109     -20.107   7.963  -8.896
ATOM   1726  N   PRO   110     -21.470   7.733  -7.101
ATOM   1727  CA  PRO   110     -21.852   7.683  -5.680
ATOM   1728  C   PRO   110     -21.407   6.382  -4.997
ATOM   1729  CB  PRO   110     -23.381   7.774  -5.733
ATOM   1730  CG  PRO   110     -23.744   7.160  -7.038
ATOM   1731  CD  PRO   110     -22.647   7.572  -7.980
ATOM   1732  HA  PRO   110     -21.390   8.515  -5.150
ATOM   1733  HB1 PRO   110     -23.808   7.225  -4.893
ATOM   1734  HB2 PRO   110     -23.686   8.819  -5.677
ATOM   1735  HG1 PRO   110     -23.795   6.076  -6.929
ATOM   1736  HG2 PRO   110     -24.714   7.538  -7.361
ATOM   1737  HD1 PRO   110     -22.499   6.793  -8.729
ATOM   1738  HD2 PRO   110     -22.923   8.503  -8.475
ATOM   1739  O   PRO   110     -20.938   5.468  -5.681
ATOM   1740  N   SER   111     -21.563   6.299  -3.671
ATOM   1741  CA  SER   111     -20.959   5.213  -2.883
ATOM   1742  C   SER   111     -21.597   4.976  -1.494
ATOM   1743  HN  SER   111     -22.109   6.996  -3.186
ATOM   1744  CB  SER   111     -19.448   5.475  -2.726
ATOM   1745  OG  SER   111     -18.758   4.314  -2.297
ATOM   1746  HG  SER   111     -17.824   4.542  -2.219
ATOM   1747  HA  SER   111     -21.048   4.274  -3.430
ATOM   1748  HB1 SER   111     -19.032   5.787  -3.684
ATOM   1749  HB2 SER   111     -19.290   6.261  -1.988
ATOM   1750  O   SER   111     -22.362   5.829  -1.001
ATOM   1751  N   SER   112     -21.284   3.802  -0.910
ATOM   1752  CA  SER   112     -21.514   3.432   0.516
ATOM   1753  C   SER   112     -20.203   2.881   1.134
ATOM   1754  HN  SER   112     -20.849   3.071  -1.455
ATOM   1755  CB  SER   112     -22.658   2.415   0.660
ATOM   1756  OG  SER   112     -23.928   3.022   0.454
ATOM   1757  HG  SER   112     -24.599   2.336   0.557
ATOM   1758  HA  SER   112     -21.833   4.312   1.073
ATOM   1759  HB1 SER   112     -22.534   1.620  -0.076
ATOM   1760  HB2 SER   112     -22.640   1.987   1.662
ATOM   1761  O   SER   112     -19.191   2.790   0.438
ATOM   1762  NT  AME   113     -20.207   2.495   2.413
ATOM   1763  CT  AME   113     -18.944   2.163   3.089
ATOM   1764  HN  AME   113     -21.081   2.431   2.915
ATOM   1765  HT1 AME   113     -19.148   1.872   4.119
ATOM   1766  HT2 AME   113     -18.459   1.337   2.568
ATOM   1767  HT3 AME   113     -18.287   3.033   3.080
TER   
ATOM   1768  C00 UNK   114      -0.163  -6.706   1.773
ATOM   1769  C01 UNK   114       0.352  -7.989   1.568
ATOM   1770  C02 UNK   114      -0.136  -5.762   0.714
ATOM   1771  H03 UNK   114      -0.629  -6.443   2.740
ATOM   1772  C04 UNK   114       0.865  -8.408   0.322
ATOM   1773  H05 UNK   114       0.230  -8.798   2.287
ATOM   1774  C06 UNK   114       0.959  -7.421  -0.668
ATOM   1775  H07 UNK   114       1.230  -9.432   0.214
ATOM   1776  C08 UNK   114       1.590  -7.657  -1.910
ATOM   1777  C09 UNK   114       0.425  -6.149  -0.518
ATOM   1778  C0A UNK   114       1.581  -6.631  -2.909
ATOM   1779  C0B UNK   114       2.312  -8.899  -2.189
ATOM   1780  C0C UNK   114       1.035  -5.421  -2.679
ATOM   1781  H0D UNK   114       2.118  -6.853  -3.841
ATOM   1782  C0E UNK   114       1.157  -4.286  -3.606
ATOM   1783  N0F UNK   114       0.455  -5.183  -1.452
ATOM   1784  C0G UNK   114       2.255  -4.109  -4.486
ATOM   1785  C0H UNK   114       0.136  -3.294  -3.594
ATOM   1786  C0I UNK   114       2.360  -2.916  -5.232
ATOM   1787  H0J UNK   114       2.966  -4.899  -4.573
ATOM   1788  C0K UNK   114       1.416  -1.886  -5.094
ATOM   1789 BR0M UNK   114       3.848  -2.613  -6.296
ATOM   1790  C0N UNK   114       0.292  -2.093  -4.295
ATOM   1791  H0O UNK   114       1.473  -0.890  -5.494
ATOM   1792  H0P UNK   114      -0.447  -1.286  -4.339
ATOM   1793  H0Q UNK   114      -0.726  -3.522  -2.893
ATOM   1794  H0R UNK   114      -0.526  -4.781   0.938
ATOM   1795  O0S UNK   114       2.321  -9.447  -3.296
ATOM   1796  O0T UNK   114       2.860  -9.388  -1.202
TER   
TER   
ATOM   1797  O00 WTR   116      -8.569 -16.915 -14.646
ATOM   1798  H01 WTR   116      -9.031 -16.423 -15.325
ATOM   1799  H02 WTR   116      -8.806 -16.477 -13.829
TER   
ATOM   1800  O00 WTR   117      -5.511 -16.472 -11.015
ATOM   1801  H01 WTR   117      -5.191 -16.427 -10.113
ATOM   1802  H02 WTR   117      -5.088 -15.735 -11.456
TER   
ATOM   1803  O00 WTR   118     -10.202 -19.206 -14.728
ATOM   1804  H01 WTR   118      -9.650 -18.462 -14.487
ATOM   1805  H02 WTR   118     -10.840 -18.842 -15.341
TER   
ATOM   1806  O00 WTR   119       5.934 -21.611 -16.990
ATOM   1807  H01 WTR   119       6.020 -22.519 -17.282
ATOM   1808  H02 WTR   119       5.464 -21.670 -16.158
TER   
ATOM   1809  O00 WTR   120      -3.538 -27.289  -8.977
ATOM   1810  H01 WTR   120      -4.024 -27.649  -8.235
ATOM   1811  H02 WTR   120      -3.960 -27.671  -9.747
TER   
ATOM   1812  O00 WTR   121      -1.183 -23.089 -13.448
ATOM   1813  H01 WTR   121      -0.334 -23.254 -13.858
ATOM   1814  H02 WTR   121      -1.654 -23.919 -13.529
TER   
ATOM   1815  O00 WTR   122     -12.930 -16.366 -13.378
ATOM   1816  H01 WTR   122     -12.953 -15.518 -13.820
ATOM   1817  H02 WTR   122     -13.850 -16.617 -13.292
TER   
ATOM   1818  O00 WTR   123      -0.971 -17.099  -9.719
ATOM   1819  H01 WTR   123      -1.571 -17.087  -8.974
ATOM   1820  H02 WTR   123      -1.458 -16.678 -10.427
TER   
ATOM   1821  O00 WTR   124      -4.505 -18.892 -11.841
ATOM   1822  H01 WTR   124      -3.807 -19.109 -11.224
ATOM   1823  H02 WTR   124      -4.671 -17.960 -11.696
TER   
ATOM   1824  O00 WTR   125     -14.423 -22.670  -9.957
ATOM   1825  H01 WTR   125     -15.196 -22.806 -10.504
ATOM   1826  H02 WTR   125     -14.432 -23.404  -9.342
TER   
ATOM   1827  O00 WTR   126      -5.411 -25.216 -13.141
ATOM   1828  H01 WTR   126      -5.582 -24.796 -12.298
ATOM   1829  H02 WTR   126      -6.266 -25.255 -13.569
TER   
ATOM   1830  O00 WTR   127      -7.536 -18.423 -10.877
ATOM   1831  H01 WTR   127      -7.527 -18.154  -9.958
ATOM   1832  H02 WTR   127      -6.640 -18.275 -11.179
TER   
ATOM   1833  O00 WTR   128      -2.819 -25.846 -13.103
ATOM   1834  H01 WTR   128      -3.718 -25.569 -13.278
ATOM   1835  H02 WTR   128      -2.849 -26.802 -13.152
TER   
ATOM   1836  O00 WTR   129      -7.872 -13.908  -6.951
ATOM   1837  H01 WTR   129      -8.412 -14.594  -7.344
ATOM   1838  H02 WTR   129      -6.975 -14.230  -7.039
TER   
ATOM   1839  O00 WTR   130      -0.132 -20.827 -16.105
ATOM   1840  H01 WTR   130       0.235 -21.448 -15.476
ATOM   1841  H02 WTR   130      -1.080 -20.905 -15.995
TER   
ATOM   1842  O00 WTR   131      -7.659 -23.525 -14.065
ATOM   1843  H01 WTR   131      -7.431 -22.674 -13.691
ATOM   1844  H02 WTR   131      -8.615 -23.519 -14.109
TER   
ATOM   1845  O00 WTR   132      -5.260 -23.492 -10.658
ATOM   1846  H01 WTR   132      -4.340 -23.273 -10.805
ATOM   1847  H02 WTR   132      -5.746 -22.787 -11.085
TER   
ATOM   1848  O00 WTR   133       1.594 -20.524 -11.889
ATOM   1849  H01 WTR   133       2.028 -19.762 -11.506
ATOM   1850  H02 WTR   133       2.024 -20.645 -12.735
TER   
ATOM   1851  O00 WTR   134       4.711 -19.164 -17.670
ATOM   1852  H01 WTR   134       3.800 -19.258 -17.950
ATOM   1853  H02 WTR   134       5.041 -20.062 -17.624
TER   
ATOM   1854  O00 WTR   135       7.423 -23.448 -11.991
ATOM   1855  H01 WTR   135       7.706 -24.362 -11.995
ATOM   1856  H02 WTR   135       7.789 -23.080 -12.795
TER   
ATOM   1857  O00 WTR   136      10.930 -19.934 -11.114
ATOM   1858  H01 WTR   136      10.222 -19.380 -11.441
ATOM   1859  H02 WTR   136      11.313 -20.323 -11.900
TER   
ATOM   1860  O00 WTR   137       0.893 -17.716 -13.068
ATOM   1861  H01 WTR   137       0.629 -17.748 -13.987
ATOM   1862  H02 WTR   137       0.128 -18.032 -12.587
TER   
ATOM   1863  O00 WTR   138       2.470 -24.502 -12.410
ATOM   1864  H01 WTR   138       3.258 -24.220 -11.944
ATOM   1865  H02 WTR   138       1.910 -24.876 -11.730
TER   
ATOM   1866  O00 WTR   139       4.965 -25.182 -14.325
ATOM   1867  H01 WTR   139       4.054 -25.407 -14.139
ATOM   1868  H02 WTR   139       5.358 -25.040 -13.464
TER   
ATOM   1869  O00 WTR   140       4.919 -13.942 -14.829
ATOM   1870  H01 WTR   140       4.821 -14.843 -14.520
ATOM   1871  H02 WTR   140       5.823 -13.892 -15.140
TER   
ATOM   1872  O00 WTR   141       1.132 -16.490 -15.709
ATOM   1873  H01 WTR   141       0.402 -16.534 -16.326
ATOM   1874  H02 WTR   141       1.805 -15.989 -16.170
TER   
ATOM   1875  O00 WTR   142      -3.984 -18.197 -19.168
ATOM   1876  H01 WTR   142      -3.304 -17.568 -19.410
ATOM   1877  H02 WTR   142      -3.712 -18.527 -18.312
TER   
ATOM   1878  O00 WTR   143      11.685 -22.335 -16.880
ATOM   1879  H01 WTR   143      12.338 -21.740 -16.511
ATOM   1880  H02 WTR   143      11.828 -22.292 -17.825
TER   
ATOM   1881  O00 WTR   144      -1.504 -25.928 -10.546
ATOM   1882  H01 WTR   144      -2.261 -26.313 -10.105
ATOM   1883  H02 WTR   144      -1.745 -25.916 -11.472
TER   
ATOM   1884  O00 WTR   145       8.309 -22.420 -14.314
ATOM   1885  H01 WTR   145       8.131 -21.563 -14.701
ATOM   1886  H02 WTR   145       8.037 -23.047 -14.984
TER   
ATOM   1887  O00 WTR   146       7.581 -20.205 -15.321
ATOM   1888  H01 WTR   146       6.821 -19.822 -14.883
ATOM   1889  H02 WTR   146       7.210 -20.743 -16.020
TER   
ATOM   1890  O00 WTR   147      12.684 -21.060 -13.117
ATOM   1891  H01 WTR   147      12.627 -20.232 -13.594
ATOM   1892  H02 WTR   147      11.984 -21.598 -13.486
TER   
ATOM   1893  O00 WTR   148      -1.007 -13.882 -19.605
ATOM   1894  H01 WTR   148      -1.729 -13.257 -19.537
ATOM   1895  H02 WTR   148      -0.235 -13.389 -19.326
TER   
ATOM   1896  O00 WTR   149      -2.926 -21.633 -15.895
ATOM   1897  H01 WTR   149      -2.851 -21.699 -14.943
ATOM   1898  H02 WTR   149      -3.408 -22.418 -16.153
TER   
ATOM   1899  O00 WTR   150       1.404 -22.594 -14.284
ATOM   1900  H01 WTR   150       1.842 -23.181 -13.668
ATOM   1901  H02 WTR   150       2.067 -21.940 -14.505
TER   
ATOM   1902  O00 WTR   151       2.635 -19.810 -14.515
ATOM   1903  H01 WTR   151       2.381 -19.558 -15.403
ATOM   1904  H02 WTR   151       2.284 -19.115 -13.958
TER   
ATOM   1905  O00 WTR   152      -2.626 -18.822 -16.510
ATOM   1906  H01 WTR   152      -2.731 -19.714 -16.178
ATOM   1907  H02 WTR   152      -2.858 -18.261 -15.770
TER   
ATOM   1908  O00 WTR   153       6.697 -11.576 -15.527
ATOM   1909  H01 WTR   153       5.882 -11.092 -15.397
ATOM   1910  H02 WTR   153       7.259 -11.298 -14.804
TER   
ATOM   1911  O00 WTR   154     -14.658  -6.202 -15.168
ATOM   1912  H01 WTR   154     -15.335  -6.544 -14.585
ATOM   1913  H02 WTR   154     -14.511  -6.903 -15.803
TER   
ATOM   1914  O00 WTR   155     -12.742  -6.965 -12.150
ATOM   1915  H01 WTR   155     -13.074  -7.757 -11.729
ATOM   1916  H02 WTR   155     -13.104  -6.994 -13.036
TER   
ATOM   1917  O00 WTR   156     -14.140 -11.109 -12.646
ATOM   1918  H01 WTR   156     -13.964 -10.423 -12.002
ATOM   1919  H02 WTR   156     -13.604 -11.849 -12.362
TER   
ATOM   1920  O00 WTR   157     -16.233 -10.161 -14.751
ATOM   1921  H01 WTR   157     -16.971 -10.764 -14.660
ATOM   1922  H02 WTR   157     -15.615 -10.434 -14.073
TER   
ATOM   1923  O00 WTR   158     -16.621  -5.788 -11.623
ATOM   1924  H01 WTR   158     -16.900  -6.435 -12.271
ATOM   1925  H02 WTR   158     -16.574  -6.277 -10.801
TER   
ATOM   1926  O00 WTR   159     -18.383  -8.180 -12.061
ATOM   1927  H01 WTR   159     -18.392  -9.111 -11.843
ATOM   1928  H02 WTR   159     -17.633  -8.077 -12.647
TER   
ATOM   1929  O00 WTR   160     -21.705 -13.058  -9.341
ATOM   1930  H01 WTR   160     -22.336 -13.552  -9.865
ATOM   1931  H02 WTR   160     -20.915 -13.030  -9.882
TER   
ATOM   1932  O00 WTR   161     -12.450  -4.325 -11.983
ATOM   1933  H01 WTR   161     -12.473  -5.279 -12.064
ATOM   1934  H02 WTR   161     -12.495  -4.163 -11.041
TER   
ATOM   1935  O00 WTR   162     -15.287 -11.492 -18.029
ATOM   1936  H01 WTR   162     -15.265 -10.642 -17.590
ATOM   1937  H02 WTR   162     -16.212 -11.738 -18.030
TER   
ATOM   1938  O00 WTR   163     -13.333 -13.531 -17.283
ATOM   1939  H01 WTR   163     -13.983 -12.939 -16.904
ATOM   1940  H02 WTR   163     -13.700 -14.405 -17.151
TER   
ATOM   1941  O00 WTR   164     -14.165  -8.699 -16.400
ATOM   1942  H01 WTR   164     -13.562  -8.321 -17.040
ATOM   1943  H02 WTR   164     -13.631  -8.832 -15.616
TER   
ATOM   1944  O00 WTR   165     -24.385  -5.458  -6.835
ATOM   1945  H01 WTR   165     -24.896  -4.683  -6.601
ATOM   1946  H02 WTR   165     -24.614  -5.630  -7.749
TER   
ATOM   1947  O00 WTR   166     -25.341  -0.805  -7.831
ATOM   1948  H01 WTR   166     -24.449  -0.460  -7.788
ATOM   1949  H02 WTR   166     -25.338  -1.553  -7.234
TER   
ATOM   1950  O00 WTR   167     -15.677  -1.561  -8.869
ATOM   1951  H01 WTR   167     -15.888  -2.495  -8.895
ATOM   1952  H02 WTR   167     -15.571  -1.365  -7.938
TER   
ATOM   1953  O00 WTR   168     -19.488  -2.297  -8.787
ATOM   1954  H01 WTR   168     -19.237  -1.491  -9.237
ATOM   1955  H02 WTR   168     -19.347  -2.987  -9.435
TER   
ATOM   1956  O00 WTR   169     -13.482   1.286  -6.382
ATOM   1957  H01 WTR   169     -12.925   2.021  -6.638
ATOM   1958  H02 WTR   169     -13.582   0.771  -7.182
TER   
ATOM   1959  O00 WTR   170     -12.261   1.387 -13.786
ATOM   1960  H01 WTR   170     -11.719   0.602 -13.868
ATOM   1961  H02 WTR   170     -12.772   1.411 -14.595
TER   
ATOM   1962  O00 WTR   171     -14.048  -2.160 -11.728
ATOM   1963  H01 WTR   171     -13.592  -2.852 -12.208
ATOM   1964  H02 WTR   171     -14.946  -2.480 -11.641
TER   
ATOM   1965  O00 WTR   172     -21.978   4.722 -10.744
ATOM   1966  H01 WTR   172     -22.165   4.446 -11.641
ATOM   1967  H02 WTR   172     -22.625   4.259 -10.211
TER   
ATOM   1968  O00 WTR   173     -12.586  -0.655  -8.378
ATOM   1969  H01 WTR   173     -13.383  -1.184  -8.416
ATOM   1970  H02 WTR   173     -12.382  -0.463  -9.294
TER   
ATOM   1971  O00 WTR   174      -9.750  -3.145 -12.193
ATOM   1972  H01 WTR   174     -10.703  -3.225 -12.150
ATOM   1973  H02 WTR   174      -9.524  -2.568 -11.463
TER   
ATOM   1974  O00 WTR   175     -16.553  -7.545 -13.895
ATOM   1975  H01 WTR   175     -16.271  -8.415 -14.176
ATOM   1976  H02 WTR   175     -16.885  -7.131 -14.692
TER   
ATOM   1977  O00 WTR   176     -18.766  -4.341 -10.453
ATOM   1978  H01 WTR   176     -18.009  -4.653 -10.948
ATOM   1979  H02 WTR   176     -19.418  -5.036 -10.546
TER   
ATOM   1980  O00 WTR   177     -12.255   5.681 -15.497
ATOM   1981  H01 WTR   177     -11.878   4.971 -16.017
ATOM   1982  H02 WTR   177     -12.758   5.238 -14.814
TER   
ATOM   1983  O00 WTR   178     -20.962  -3.068  -6.880
ATOM   1984  H01 WTR   178     -20.295  -2.917  -7.550
ATOM   1985  H02 WTR   178     -20.907  -4.005  -6.693
TER   
ATOM   1986  O00 WTR   179     -10.514   3.544 -13.213
ATOM   1987  H01 WTR   179     -10.979   2.732 -13.414
ATOM   1988  H02 WTR   179     -10.131   3.814 -14.048
TER   
ATOM   1989  O00 WTR   180     -15.642  -1.206  -6.115
ATOM   1990  H01 WTR   180     -15.458  -2.090  -5.796
ATOM   1991  H02 WTR   180     -16.593  -1.182  -6.220
TER   
ATOM   1992  O00 WTR   181     -25.784   1.811  -8.815
ATOM   1993  H01 WTR   181     -26.294   1.785  -9.625
ATOM   1994  H02 WTR   181     -25.621   0.892  -8.605
TER   
ATOM   1995  O00 WTR   182     -16.410  -4.139  -9.002
ATOM   1996  H01 WTR   182     -17.111  -3.798  -9.557
ATOM   1997  H02 WTR   182     -16.819  -4.258  -8.144
TER   
ATOM   1998  O00 WTR   183     -12.143 -13.951 -14.242
ATOM   1999  H01 WTR   183     -12.309 -13.212 -14.827
ATOM   2000  H02 WTR   183     -12.248 -13.589 -13.362
TER   
ATOM   2001  O00 WTR   184      -8.440  -8.967 -21.167
ATOM   2002  H01 WTR   184      -8.116  -8.512 -21.945
ATOM   2003  H02 WTR   184      -7.663  -9.091 -20.622
TER   
ATOM   2004  O00 WTR   185      -5.840 -16.374 -15.271
ATOM   2005  H01 WTR   185      -5.767 -16.449 -16.222
ATOM   2006  H02 WTR   185      -6.752 -16.595 -15.082
TER   
ATOM   2007  O00 WTR   186      -6.866  -8.492 -12.340
ATOM   2008  H01 WTR   186      -7.685  -8.946 -12.139
ATOM   2009  H02 WTR   186      -6.784  -8.556 -13.291
TER   
ATOM   2010  O00 WTR   187      -9.961 -10.317 -14.064
ATOM   2011  H01 WTR   187      -9.836 -11.153 -14.514
ATOM   2012  H02 WTR   187      -9.555  -9.671 -14.641
TER   
ATOM   2013  O00 WTR   188      -8.156 -13.525 -10.523
ATOM   2014  H01 WTR   188      -8.443 -14.433 -10.616
ATOM   2015  H02 WTR   188      -8.262 -13.149 -11.397
TER   
ATOM   2016  O00 WTR   189     -12.374 -12.976 -11.831
ATOM   2017  H01 WTR   189     -12.835 -13.549 -11.218
ATOM   2018  H02 WTR   189     -11.568 -12.736 -11.375
TER   
ATOM   2019  O00 WTR   190     -12.061  -8.689 -14.577
ATOM   2020  H01 WTR   190     -11.493  -8.156 -15.133
ATOM   2021  H02 WTR   190     -11.569  -9.498 -14.436
TER   
ATOM   2022  O00 WTR   191      -5.746 -11.869 -18.129
ATOM   2023  H01 WTR   191      -6.368 -12.587 -18.247
ATOM   2024  H02 WTR   191      -5.974 -11.489 -17.281
TER   
ATOM   2025  O00 WTR   192      -6.363  -9.498 -19.132
ATOM   2026  H01 WTR   192      -6.344 -10.398 -18.806
ATOM   2027  H02 WTR   192      -5.809  -9.011 -18.523
TER   
ATOM   2028  O00 WTR   193      -4.513  -8.077 -11.313
ATOM   2029  H01 WTR   193      -5.438  -8.248 -11.491
ATOM   2030  H02 WTR   193      -4.228  -8.823 -10.786
TER   
ATOM   2031  O00 WTR   194     -12.398 -11.419 -18.825
ATOM   2032  H01 WTR   194     -12.608 -12.283 -18.470
ATOM   2033  H02 WTR   194     -13.126 -11.219 -19.414
TER   
ATOM   2034  O00 WTR   195      -7.331 -14.419 -17.868
ATOM   2035  H01 WTR   195      -7.843 -14.361 -18.675
ATOM   2036  H02 WTR   195      -6.785 -15.196 -17.986
TER   
ATOM   2037  O00 WTR   196      -2.831 -11.759 -16.154
ATOM   2038  H01 WTR   196      -3.405 -11.014 -15.975
ATOM   2039  H02 WTR   196      -3.129 -12.441 -15.552
TER   
ATOM   2040  O00 WTR   197     -10.112 -21.985 -14.853
ATOM   2041  H01 WTR   197      -9.771 -21.160 -14.505
ATOM   2042  H02 WTR   197     -10.401 -21.770 -15.740
TER   
ATOM   2043  O00 WTR   198      -6.958  -7.782 -23.092
ATOM   2044  H01 WTR   198      -6.141  -8.056 -22.674
ATOM   2045  H02 WTR   198      -6.715  -7.017 -23.614
TER   
ATOM   2046  O00 WTR   199       1.448 -16.450  -8.193
ATOM   2047  H01 WTR   199       1.451 -17.376  -7.950
ATOM   2048  H02 WTR   199       0.653 -16.341  -8.715
TER   
ATOM   2049  O00 WTR   200     -10.410 -12.121  -9.962
ATOM   2050  H01 WTR   200     -10.111 -11.327 -10.404
ATOM   2051  H02 WTR   200      -9.670 -12.724 -10.025
TER   
ATOM   2052  O00 WTR   201      -2.655 -10.148 -10.002
ATOM   2053  H01 WTR   201      -2.549 -10.478  -9.110
ATOM   2054  H02 WTR   201      -1.831  -9.698 -10.191
TER   
ATOM   2055  O00 WTR   202       1.689 -10.771 -21.163
ATOM   2056  H01 WTR   202       1.036 -10.082 -21.287
ATOM   2057  H02 WTR   202       2.255 -10.706 -21.933
TER   
ATOM   2058  O00 WTR   203      -2.107 -13.986  -7.297
ATOM   2059  H01 WTR   203      -2.889 -13.946  -6.746
ATOM   2060  H02 WTR   203      -1.543 -14.628  -6.866
TER   
ATOM   2061  O00 WTR   204      -7.063 -21.427 -11.697
ATOM   2062  H01 WTR   204      -7.812 -21.168 -11.160
ATOM   2063  H02 WTR   204      -6.860 -20.649 -12.217
TER   
ATOM   2064  O00 WTR   205      -2.599 -16.362 -11.887
ATOM   2065  H01 WTR   205      -3.153 -15.588 -11.979
ATOM   2066  H02 WTR   205      -2.786 -16.885 -12.667
TER   
ATOM   2067  O00 WTR   206      -0.253  -9.352 -10.513
ATOM   2068  H01 WTR   206      -0.043  -8.851 -11.301
ATOM   2069  H02 WTR   206       0.137 -10.213 -10.665
TER   
ATOM   2070  O00 WTR   207      -0.546 -13.711  -9.663
ATOM   2071  H01 WTR   207      -0.978 -13.783  -8.811
ATOM   2072  H02 WTR   207      -0.892 -14.446 -10.169
TER   
ATOM   2073  O00 WTR   208      -8.142 -12.278 -12.940
ATOM   2074  H01 WTR   208      -7.478 -12.631 -13.532
ATOM   2075  H02 WTR   208      -8.659 -11.684 -13.485
TER   
ATOM   2076  O00 WTR   209      -1.702  -6.247 -20.412
ATOM   2077  H01 WTR   209      -2.541  -5.810 -20.269
ATOM   2078  H02 WTR   209      -1.071  -5.533 -20.501
TER   
ATOM   2079  O00 WTR   210       0.721  -7.990 -12.986
ATOM   2080  H01 WTR   210       0.600  -8.832 -13.426
ATOM   2081  H02 WTR   210       0.211  -7.371 -13.508
TER   
ATOM   2082  O00 WTR   211      -3.510 -17.509 -14.189
ATOM   2083  H01 WTR   211      -4.275 -16.947 -14.308
ATOM   2084  H02 WTR   211      -3.836 -18.253 -13.682
TER   
ATOM   2085  O00 WTR   212      -1.614 -16.613 -20.165
ATOM   2086  H01 WTR   212      -1.386 -15.685 -20.114
ATOM   2087  H02 WTR   212      -1.010 -16.974 -20.814
TER   
ATOM   2088  O00 WTR   213      -8.843 -12.354 -16.168
ATOM   2089  H01 WTR   213      -9.060 -11.919 -16.992
ATOM   2090  H02 WTR   213      -8.052 -12.857 -16.363
TER   
ATOM   2091  O00 WTR   214     -10.976  -9.521  -4.005
ATOM   2092  H01 WTR   214     -10.679  -9.853  -4.852
ATOM   2093  H02 WTR   214     -11.804  -9.975  -3.846
TER   
ATOM   2094  O00 WTR   215      -9.893 -10.400 -17.980
ATOM   2095  H01 WTR   215     -10.616 -10.811 -18.454
ATOM   2096  H02 WTR   215      -9.402  -9.928 -18.653
TER   
ATOM   2097  O00 WTR   216       0.653  -9.291 -18.369
ATOM   2098  H01 WTR   216      -0.158  -9.508 -18.827
ATOM   2099  H02 WTR   216       0.675  -9.889 -17.622
TER   
ATOM   2100  O00 WTR   217       9.935  -9.179 -20.929
ATOM   2101  H01 WTR   217       9.755  -8.859 -20.045
ATOM   2102  H02 WTR   217       9.425  -8.605 -21.500
TER   
ATOM   2103  O00 WTR   218      -2.215  -9.311 -19.527
ATOM   2104  H01 WTR   218      -2.575 -10.180 -19.703
ATOM   2105  H02 WTR   218      -2.870  -8.887 -18.972
TER   
ATOM   2106  O00 WTR   219      -3.838 -10.645 -13.324
ATOM   2107  H01 WTR   219      -3.930 -10.235 -12.464
ATOM   2108  H02 WTR   219      -2.901 -10.818 -13.408
TER   
ATOM   2109  O00 WTR   220     -14.407 -15.941 -16.260
ATOM   2110  H01 WTR   220     -15.259 -16.016 -15.829
ATOM   2111  H02 WTR   220     -13.817 -16.463 -15.717
TER   
ATOM   2112  O00 WTR   221      -3.985  -9.335  -6.176
ATOM   2113  H01 WTR   221      -3.816  -9.476  -5.245
ATOM   2114  H02 WTR   221      -3.181  -8.937  -6.509
TER   
ATOM   2115  O00 WTR   222      -8.631  -5.425 -13.442
ATOM   2116  H01 WTR   222      -9.037  -6.240 -13.146
ATOM   2117  H02 WTR   222      -8.829  -4.793 -12.750
TER   
ATOM   2118  O00 WTR   223      -6.245 -13.684 -14.542
ATOM   2119  H01 WTR   223      -6.217 -14.621 -14.733
ATOM   2120  H02 WTR   223      -5.341 -13.389 -14.654
TER   
ATOM   2121  O00 WTR   224      -3.338  -8.700 -15.885
ATOM   2122  H01 WTR   224      -2.820  -9.250 -15.298
ATOM   2123  H02 WTR   224      -3.834  -8.126 -15.302
TER   
ATOM   2124  O00 WTR   225      -3.837  -3.937 -12.904
ATOM   2125  H01 WTR   225      -4.167  -3.041 -12.975
ATOM   2126  H02 WTR   225      -2.979  -3.911 -13.328
TER   
ATOM   2127  O00 WTR   226      -6.916   4.215 -12.148
ATOM   2128  H01 WTR   226      -6.479   3.370 -12.041
ATOM   2129  H02 WTR   226      -6.210   4.859 -12.088
TER   
ATOM   2130  O00 WTR   227      -7.229 -11.102  -6.295
ATOM   2131  H01 WTR   227      -7.999 -10.558  -6.133
ATOM   2132  H02 WTR   227      -7.585 -11.939  -6.593
TER   
ATOM   2133  O00 WTR   228       5.317 -11.934 -20.999
ATOM   2134  H01 WTR   228       5.992 -12.611 -20.974
ATOM   2135  H02 WTR   228       4.609 -12.280 -20.455
TER   
ATOM   2136  O00 WTR   229       3.654  -6.888 -12.888
ATOM   2137  H01 WTR   229       3.070  -7.051 -12.148
ATOM   2138  H02 WTR   229       3.866  -5.956 -12.826
TER   
ATOM   2139  O00 WTR   230       1.140 -12.459 -19.012
ATOM   2140  H01 WTR   230       2.082 -12.626 -18.974
ATOM   2141  H02 WTR   230       1.008 -12.018 -19.851
TER   
ATOM   2142  O00 WTR   231      11.624  -8.579 -11.387
ATOM   2143  H01 WTR   231      10.920  -9.146 -11.073
ATOM   2144  H02 WTR   231      11.640  -7.850 -10.767
TER   
ATOM   2145  O00 WTR   232      -0.880 -14.872 -14.513
ATOM   2146  H01 WTR   232      -0.093 -15.214 -14.937
ATOM   2147  H02 WTR   232      -1.066 -15.497 -13.812
TER   
ATOM   2148  O00 WTR   233      -5.391 -16.241 -18.037
ATOM   2149  H01 WTR   233      -4.684 -15.624 -17.845
ATOM   2150  H02 WTR   233      -4.967 -16.947 -18.524
TER   
ATOM   2151  O00 WTR   234      -2.695 -14.872 -17.421
ATOM   2152  H01 WTR   234      -2.261 -14.363 -18.106
ATOM   2153  H02 WTR   234      -1.999 -15.412 -17.046
TER   
ATOM   2154  O00 WTR   235      11.412 -13.460 -20.138
ATOM   2155  H01 WTR   235      11.231 -14.335 -19.794
ATOM   2156  H02 WTR   235      12.229 -13.559 -20.627
TER   
ATOM   2157  O00 WTR   236      10.784 -16.671  -4.248
ATOM   2158  H01 WTR   236      11.606 -17.161  -4.279
ATOM   2159  H02 WTR   236      11.053 -15.754  -4.191
TER   
ATOM   2160  O00 WTR   237      11.789  -2.435 -13.291
ATOM   2161  H01 WTR   237      12.141  -3.321 -13.202
ATOM   2162  H02 WTR   237      12.370  -2.008 -13.921
TER   
ATOM   2163  O00 WTR   238      14.022  -8.679  -8.193
ATOM   2164  H01 WTR   238      13.668  -7.791  -8.244
ATOM   2165  H02 WTR   238      13.606  -9.058  -7.418
TER   
ATOM   2166  O00 WTR   239       8.273  -5.640 -20.745
ATOM   2167  H01 WTR   239       7.913  -6.353 -21.272
ATOM   2168  H02 WTR   239       8.038  -5.865 -19.845
TER   
ATOM   2169  O00 WTR   240     -12.925  -6.199  -8.415
ATOM   2170  H01 WTR   240     -13.108  -5.428  -8.952
ATOM   2171  H02 WTR   240     -13.413  -6.049  -7.605
TER   
ATOM   2172  O00 WTR   241       0.336  -4.006 -16.291
ATOM   2173  H01 WTR   241       1.046  -3.664 -15.747
ATOM   2174  H02 WTR   241       0.642  -4.870 -16.569
TER   
ATOM   2175  O00 WTR   242      -4.357  -7.984 -18.162
ATOM   2176  H01 WTR   242      -4.158  -7.050 -18.095
ATOM   2177  H02 WTR   242      -4.063  -8.352 -17.329
TER   
ATOM   2178  O00 WTR   243      13.850 -10.570 -12.430
ATOM   2179  H01 WTR   243      13.527 -10.138 -13.222
ATOM   2180  H02 WTR   243      13.969  -9.859 -11.801
TER   
ATOM   2181  O00 WTR   244       8.144 -16.428 -16.238
ATOM   2182  H01 WTR   244       8.085 -15.475 -16.312
ATOM   2183  H02 WTR   244       7.308 -16.747 -16.579
TER   
ATOM   2184  O00 WTR   245       3.939 -10.175 -19.143
ATOM   2185  H01 WTR   245       4.436 -10.215 -19.960
ATOM   2186  H02 WTR   245       3.027 -10.284 -19.412
TER   
ATOM   2187  O00 WTR   246       6.131  -9.335 -20.663
ATOM   2188  H01 WTR   246       6.454  -9.323 -19.762
ATOM   2189  H02 WTR   246       6.353 -10.207 -20.987
TER   
ATOM   2190  O00 WTR   247       0.744 -11.756 -11.387
ATOM   2191  H01 WTR   247       1.328 -12.081 -12.073
ATOM   2192  H02 WTR   247       0.165 -12.493 -11.195
TER   
ATOM   2193  O00 WTR   248       2.614  -3.656 -21.830
ATOM   2194  H01 WTR   248       3.185  -4.113 -21.212
ATOM   2195  H02 WTR   248       2.912  -2.747 -21.805
TER   
ATOM   2196  O00 WTR   249       6.143  -4.177 -22.482
ATOM   2197  H01 WTR   249       6.963  -4.433 -22.061
ATOM   2198  H02 WTR   249       5.466  -4.650 -21.998
TER   
ATOM   2199  O00 WTR   250      -0.508  -8.711 -21.414
ATOM   2200  H01 WTR   250      -0.597  -7.772 -21.577
ATOM   2201  H02 WTR   250      -1.184  -8.907 -20.765
TER   
ATOM   2202  O00 WTR   251       3.486  -5.856 -17.479
ATOM   2203  H01 WTR   251       2.992  -6.079 -18.268
ATOM   2204  H02 WTR   251       3.079  -6.375 -16.786
TER   
ATOM   2205  O00 WTR   252       8.986 -10.673 -14.091
ATOM   2206  H01 WTR   252       9.335 -11.169 -14.831
ATOM   2207  H02 WTR   252       8.978  -9.764 -14.393
TER   
ATOM   2208  O00 WTR   253      -5.458 -12.864  -9.630
ATOM   2209  H01 WTR   253      -5.608 -11.926  -9.508
ATOM   2210  H02 WTR   253      -6.306 -13.207  -9.912
TER   
ATOM   2211  O00 WTR   254       3.821  -8.064 -24.317
ATOM   2212  H01 WTR   254       3.035  -8.469 -24.683
ATOM   2213  H02 WTR   254       3.624  -7.127 -24.304
TER   
ATOM   2214  O00 WTR   255      -9.730 -14.848 -13.107
ATOM   2215  H01 WTR   255      -9.073 -14.160 -13.006
ATOM   2216  H02 WTR   255     -10.476 -14.410 -13.517
TER   
ATOM   2217  O00 WTR   256       4.208 -10.083 -15.112
ATOM   2218  H01 WTR   256       4.445  -9.748 -14.247
ATOM   2219  H02 WTR   256       4.512  -9.410 -15.721
TER   
ATOM   2220  O00 WTR   257       1.714 -19.085 -17.108
ATOM   2221  H01 WTR   257       0.905 -19.530 -16.856
ATOM   2222  H02 WTR   257       1.682 -18.248 -16.644
TER   
ATOM   2223  O00 WTR   258      -3.327 -13.962 -14.681
ATOM   2224  H01 WTR   258      -3.485 -14.313 -15.558
ATOM   2225  H02 WTR   258      -2.434 -14.236 -14.470
TER   
ATOM   2226  O00 WTR   259       8.139 -13.611 -16.622
ATOM   2227  H01 WTR   259       9.070 -13.413 -16.517
ATOM   2228  H02 WTR   259       7.693 -12.791 -16.410
TER   
ATOM   2229  O00 WTR   260       5.801 -10.993  -5.543
ATOM   2230  H01 WTR   260       4.890 -11.028  -5.250
ATOM   2231  H02 WTR   260       5.898 -11.754  -6.115
TER   
ATOM   2232  O00 WTR   261      -4.246  -7.032 -14.009
ATOM   2233  H01 WTR   261      -4.800  -6.263 -14.142
ATOM   2234  H02 WTR   261      -4.303  -7.209 -13.070
TER   
ATOM   2235  O00 WTR   262       8.001  -7.914 -22.249
ATOM   2236  H01 WTR   262       7.658  -7.843 -23.140
ATOM   2237  H02 WTR   262       7.487  -8.616 -21.850
TER   
ATOM   2238  O00 WTR   263      12.983   3.674 -16.052
ATOM   2239  H01 WTR   263      13.768   3.127 -16.041
ATOM   2240  H02 WTR   263      13.171   4.376 -15.428
TER   
ATOM   2241  O00 WTR   264       2.646 -13.908 -16.259
ATOM   2242  H01 WTR   264       3.419 -13.885 -15.694
ATOM   2243  H02 WTR   264       2.966 -13.626 -17.115
TER   
ATOM   2244  O00 WTR   265       9.026   8.277 -12.478
ATOM   2245  H01 WTR   265       9.623   7.747 -13.006
ATOM   2246  H02 WTR   265       9.532   9.060 -12.259
TER   
ATOM   2247  O00 WTR   266       0.585 -12.017 -16.359
ATOM   2248  H01 WTR   266       0.091 -12.361 -17.104
ATOM   2249  H02 WTR   266       1.376 -12.556 -16.327
TER   
ATOM   2250  O00 WTR   267       1.526  -9.620 -15.244
ATOM   2251  H01 WTR   267       1.264 -10.426 -15.688
ATOM   2252  H02 WTR   267       2.464  -9.728 -15.084
TER   
ATOM   2253  O00 WTR   268      -5.745 -10.775 -15.133
ATOM   2254  H01 WTR   268      -6.150  -9.908 -15.110
ATOM   2255  H02 WTR   268      -5.225 -10.818 -14.330
TER   
ATOM   2256  O00 WTR   269       9.698 -10.776 -17.813
ATOM   2257  H01 WTR   269       9.519  -9.840 -17.726
ATOM   2258  H02 WTR   269       9.492 -10.976 -18.726
TER   
ATOM   2259  O00 WTR   270       3.513 -10.810 -23.235
ATOM   2260  H01 WTR   270       4.159 -10.276 -23.697
ATOM   2261  H02 WTR   270       4.031 -11.356 -22.644
TER   
ATOM   2262  O00 WTR   271       3.025 -12.672 -12.885
ATOM   2263  H01 WTR   271       3.307 -13.092 -13.698
ATOM   2264  H02 WTR   271       3.630 -11.939 -12.771
TER   
ATOM   2265  O00 WTR   272       5.854 -14.335 -17.908
ATOM   2266  H01 WTR   272       5.643 -15.235 -17.661
ATOM   2267  H02 WTR   272       6.697 -14.163 -17.490
TER   
ATOM   2268  O00 WTR   273       8.638 -14.164 -22.956
ATOM   2269  H01 WTR   273       7.990 -14.281 -22.261
ATOM   2270  H02 WTR   273       9.174 -13.427 -22.663
TER   
ATOM   2271  O00 WTR   274       0.602  -4.685 -20.141
ATOM   2272  H01 WTR   274       1.053  -4.165 -20.806
ATOM   2273  H02 WTR   274       1.104  -5.498 -20.090
TER   
ATOM   2274  O00 WTR   275      12.704  -9.567 -15.275
ATOM   2275  H01 WTR   275      12.166  -9.910 -15.989
ATOM   2276  H02 WTR   275      12.251  -8.771 -14.995
TER   
ATOM   2277  O00 WTR   276       4.831  -8.312 -17.371
ATOM   2278  H01 WTR   276       4.388  -7.466 -17.428
ATOM   2279  H02 WTR   276       4.381  -8.863 -18.012
TER   
ATOM   2280  O00 WTR   277       3.762 -12.734 -18.489
ATOM   2281  H01 WTR   277       4.632 -13.111 -18.357
ATOM   2282  H02 WTR   277       3.914 -11.790 -18.540
TER   
ATOM   2283  O00 WTR   278       6.817  -6.953 -14.109
ATOM   2284  H01 WTR   278       5.938  -7.311 -14.234
ATOM   2285  H02 WTR   278       7.085  -7.271 -13.247
TER   
ATOM   2286  O00 WTR   279       7.166  -3.490 -12.377
ATOM   2287  H01 WTR   279       7.700  -3.521 -13.171
ATOM   2288  H02 WTR   279       7.670  -3.984 -11.730
TER   
ATOM   2289  O00 WTR   280      12.268  -7.155 -13.688
ATOM   2290  H01 WTR   280      13.215  -7.236 -13.579
ATOM   2291  H02 WTR   280      11.899  -7.691 -12.986
TER   
ATOM   2292  O00 WTR   281      11.144 -15.602 -18.517
ATOM   2293  H01 WTR   281      12.018 -15.744 -18.152
ATOM   2294  H02 WTR   281      10.593 -16.250 -18.079
TER   
ATOM   2295  O00 WTR   282     -10.083  -7.657 -12.457
ATOM   2296  H01 WTR   282     -11.018  -7.499 -12.593
ATOM   2297  H02 WTR   282      -9.953  -8.567 -12.723
TER   
ATOM   2298  O00 WTR   283      -6.156  -4.865 -13.944
ATOM   2299  H01 WTR   283      -5.538  -4.512 -13.304
ATOM   2300  H02 WTR   283      -6.995  -4.882 -13.484
TER   
ATOM   2301  O00 WTR   284      -3.536   1.909 -13.773
ATOM   2302  H01 WTR   284      -4.351   2.331 -14.045
ATOM   2303  H02 WTR   284      -3.712   1.598 -12.885
TER   
ATOM   2304  O00 WTR   285      -8.856  -9.989 -10.652
ATOM   2305  H01 WTR   285      -8.780  -9.507  -9.829
ATOM   2306  H02 WTR   285      -8.154 -10.639 -10.615
TER   
ATOM   2307  O00 WTR   286     -11.836  -8.238 -17.979
ATOM   2308  H01 WTR   286     -11.391  -7.706 -18.639
ATOM   2309  H02 WTR   286     -11.675  -9.141 -18.251
TER   
ATOM   2310  O00 WTR   287       2.924   0.512 -19.590
ATOM   2311  H01 WTR   287       2.302   0.088 -20.182
ATOM   2312  H02 WTR   287       3.752   0.059 -19.747
TER   
ATOM   2313  O00 WTR   288     -16.135   3.955 -11.618
ATOM   2314  H01 WTR   288     -16.981   4.400 -11.566
ATOM   2315  H02 WTR   288     -16.260   3.145 -11.124
TER   
ATOM   2316  O00 WTR   289      -0.427  -6.742 -17.678
ATOM   2317  H01 WTR   289      -0.770  -6.135 -18.333
ATOM   2318  H02 WTR   289      -0.305  -7.564 -18.153
TER   
ATOM   2319  O00 WTR   290       4.173   3.446 -21.355
ATOM   2320  H01 WTR   290       4.732   3.840 -22.026
ATOM   2321  H02 WTR   290       4.173   4.082 -20.639
TER   
ATOM   2322  O00 WTR   291       2.361  -2.500 -15.082
ATOM   2323  H01 WTR   291       2.026  -1.731 -15.543
ATOM   2324  H02 WTR   291       2.370  -2.242 -14.160
TER   
ATOM   2325  O00 WTR   292     -12.059   1.889 -10.707
ATOM   2326  H01 WTR   292     -11.515   2.651 -10.509
ATOM   2327  H02 WTR   292     -12.205   1.937 -11.652
TER   
ATOM   2328  O00 WTR   293      -8.143   4.155 -14.863
ATOM   2329  H01 WTR   293      -7.602   3.455 -15.227
ATOM   2330  H02 WTR   293      -7.838   4.251 -13.961
TER   
ATOM   2331  O00 WTR   294      -4.123  -1.992 -17.174
ATOM   2332  H01 WTR   294      -4.791  -2.649 -16.975
ATOM   2333  H02 WTR   294      -3.453  -2.472 -17.663
TER   
ATOM   2334  O00 WTR   295      -3.761  -1.114 -12.989
ATOM   2335  H01 WTR   295      -2.857  -0.866 -13.183
ATOM   2336  H02 WTR   295      -4.036  -0.505 -12.303
TER   
ATOM   2337  O00 WTR   296      -1.970  -3.276 -18.164
ATOM   2338  H01 WTR   296      -1.294  -2.769 -18.615
ATOM   2339  H02 WTR   296      -1.640  -3.377 -17.272
TER   
ATOM   2340  O00 WTR   297      -8.759  -2.249 -14.716
ATOM   2341  H01 WTR   297      -7.960  -1.733 -14.607
ATOM   2342  H02 WTR   297      -8.867  -2.703 -13.880
TER   
ATOM   2343  O00 WTR   298     -11.070  -0.961 -14.052
ATOM   2344  H01 WTR   298     -10.195  -1.229 -14.333
ATOM   2345  H02 WTR   298     -11.028  -0.972 -13.095
TER   
ATOM   2346  O00 WTR   299      -2.350 -11.037  -7.584
ATOM   2347  H01 WTR   299      -3.098 -10.655  -7.126
ATOM   2348  H02 WTR   299      -2.355 -11.959  -7.325
TER   
ATOM   2349  O00 WTR   300      -5.348  -5.658 -10.038
ATOM   2350  H01 WTR   300      -5.061  -6.369 -10.611
ATOM   2351  H02 WTR   300      -4.567  -5.118  -9.916
TER   
ATOM   2352  O00 WTR   301      -1.930   2.331 -16.413
ATOM   2353  H01 WTR   301      -2.105   2.057 -15.513
ATOM   2354  H02 WTR   301      -2.699   2.043 -16.905
TER   
ATOM   2355  O00 WTR   302      -8.460  -4.381 -17.857
ATOM   2356  H01 WTR   302      -8.809  -5.059 -17.278
ATOM   2357  H02 WTR   302      -8.906  -3.580 -17.584
TER   
ATOM   2358  O00 WTR   303      -5.819  -5.049  -7.412
ATOM   2359  H01 WTR   303      -5.762  -5.263  -8.343
ATOM   2360  H02 WTR   303      -5.933  -5.895  -6.978
TER   
ATOM   2361  O00 WTR   304       0.046  -1.621 -18.893
ATOM   2362  H01 WTR   304       0.147  -0.873 -18.304
ATOM   2363  H02 WTR   304       0.764  -2.210 -18.659
TER   
ATOM   2364  O00 WTR   305      -9.725  -8.046 -15.929
ATOM   2365  H01 WTR   305      -9.946  -7.131 -16.101
ATOM   2366  H02 WTR   305     -10.156  -8.533 -16.631
TER   
ATOM   2367  O00 WTR   306       2.102   2.592 -18.196
ATOM   2368  H01 WTR   306       2.368   1.769 -18.605
ATOM   2369  H02 WTR   306       2.061   3.218 -18.919
TER   
ATOM   2370  O00 WTR   307      -1.447   1.110 -10.891
ATOM   2371  H01 WTR   307      -2.384   0.985 -10.743
ATOM   2372  H02 WTR   307      -1.393   1.900 -11.428
TER   
ATOM   2373  O00 WTR   308      -6.059  -4.061 -16.580
ATOM   2374  H01 WTR   308      -6.234  -4.199 -15.649
ATOM   2375  H02 WTR   308      -6.924  -4.070 -16.990
TER   
ATOM   2376  O00 WTR   309      -9.959  -6.876 -19.324
ATOM   2377  H01 WTR   309      -9.559  -6.006 -19.313
ATOM   2378  H02 WTR   309      -9.348  -7.414 -19.829
TER   
ATOM   2379  O00 WTR   310      -9.466   3.853 -10.644
ATOM   2380  H01 WTR   310      -9.811   3.798 -11.535
ATOM   2381  H02 WTR   310      -8.532   4.026 -10.758
TER   
ATOM   2382  O00 WTR   311      -2.037  -7.795  -7.464
ATOM   2383  H01 WTR   311      -1.971  -7.087  -6.823
ATOM   2384  H02 WTR   311      -1.177  -8.214  -7.449
TER   
ATOM   2385  O00 WTR   312       3.372   3.911 -16.081
ATOM   2386  H01 WTR   312       3.236   3.406 -16.883
ATOM   2387  H02 WTR   312       2.929   3.404 -15.400
TER   
ATOM   2388  O00 WTR   313      -6.555  -2.000 -12.028
ATOM   2389  H01 WTR   313      -6.254  -1.569 -12.828
ATOM   2390  H02 WTR   313      -5.781  -2.029 -11.465
TER   
ATOM   2391  O00 WTR   314      -8.482   1.226 -11.422
ATOM   2392  H01 WTR   314      -7.630   1.636 -11.567
ATOM   2393  H02 WTR   314      -9.101   1.956 -11.406
TER   
ATOM   2394  O00 WTR   315     -14.253  -8.571 -10.325
ATOM   2395  H01 WTR   315     -13.879  -8.814  -9.478
ATOM   2396  H02 WTR   315     -14.969  -7.975 -10.109
TER   
ATOM   2397  O00 WTR   316      -4.214   0.730 -17.719
ATOM   2398  H01 WTR   316      -4.175  -0.213 -17.562
ATOM   2399  H02 WTR   316      -5.148   0.922 -17.802
TER   
ATOM   2400  O00 WTR   317      -1.896   3.391 -12.330
ATOM   2401  H01 WTR   317      -2.558   3.008 -12.905
ATOM   2402  H02 WTR   317      -2.356   4.092 -11.867
TER   
ATOM   2403  O00 WTR   318      -8.538  -1.416 -10.414
ATOM   2404  H01 WTR   318      -8.813  -0.523 -10.620
ATOM   2405  H02 WTR   318      -7.942  -1.654 -11.124
TER   
ATOM   2406  O00 WTR   319      -1.020  -6.390 -14.347
ATOM   2407  H01 WTR   319      -1.973  -6.396 -14.265
ATOM   2408  H02 WTR   319      -0.860  -6.319 -15.288
TER   
ATOM   2409  O00 WTR   320      -9.826  -5.376 -15.900
ATOM   2410  H01 WTR   320     -10.733  -5.177 -15.666
ATOM   2411  H02 WTR   320      -9.334  -5.244 -15.090
TER   
ATOM   2412  O00 WTR   321      -6.374   1.824 -14.539
ATOM   2413  H01 WTR   321      -6.378   0.922 -14.860
ATOM   2414  H02 WTR   321      -6.127   1.750 -13.617
TER   
ATOM   2415  O00 WTR   322       0.039   0.874 -17.486
ATOM   2416  H01 WTR   322       0.803   1.398 -17.728
ATOM   2417  H02 WTR   322      -0.576   1.506 -17.114
TER   
ATOM   2418  O00 WTR   323       1.171  -0.074 -15.317
ATOM   2419  H01 WTR   323       1.796   0.628 -15.134
ATOM   2420  H02 WTR   323       0.614   0.275 -16.013
TER   
ATOM   2421  O00 WTR   324      -6.005 -10.478  -8.778
ATOM   2422  H01 WTR   324      -6.130 -10.626  -7.840
ATOM   2423  H02 WTR   324      -6.309  -9.582  -8.923
TER   
ATOM   2424  O00 WTR   325      -1.581   5.168 -16.678
ATOM   2425  H01 WTR   325      -1.782   4.244 -16.825
ATOM   2426  H02 WTR   325      -0.716   5.291 -17.070
TER   
ATOM   2427  O00 WTR   326      -5.644  -0.735 -15.023
ATOM   2428  H01 WTR   326      -5.011  -0.415 -14.381
ATOM   2429  H02 WTR   326      -5.155  -1.372 -15.545
TER   
ATOM   2430  O00 WTR   327      -7.960   7.095 -14.480
ATOM   2431  H01 WTR   327      -8.361   6.285 -14.794
ATOM   2432  H02 WTR   327      -7.034   7.008 -14.707
TER   
ATOM   2433  O00 WTR   328      -2.906 -11.921 -18.901
ATOM   2434  H01 WTR   328      -2.678 -11.591 -18.032
ATOM   2435  H02 WTR   328      -3.839 -12.126 -18.843
TER   
ATOM   2436  O00 WTR   329      -0.980 -16.986 -17.332
ATOM   2437  H01 WTR   329      -1.336 -17.850 -17.127
ATOM   2438  H02 WTR   329      -1.033 -16.924 -18.286
TER   
ATOM   2439  O00 WTR   330      -3.905  -5.335 -18.430
ATOM   2440  H01 WTR   330      -3.232  -4.678 -18.255
ATOM   2441  H02 WTR   330      -4.727  -4.906 -18.194
TER   
ATOM   2442  O00 WTR   331       4.140   0.683 -15.494
ATOM   2443  H01 WTR   331       4.936   0.165 -15.372
ATOM   2444  H02 WTR   331       4.431   1.592 -15.417
TER   
ATOM   2445  O00 WTR   332       4.327   5.255 -18.875
ATOM   2446  H01 WTR   332       4.205   5.229 -17.926
ATOM   2447  H02 WTR   332       5.219   5.581 -18.994
TER   
ATOM   2448  O00 WTR   333       2.812  -2.697 -18.270
ATOM   2449  H01 WTR   333       2.702  -3.327 -17.558
ATOM   2450  H02 WTR   333       3.309  -3.171 -18.936
TER   
ATOM   2451  O00 WTR   334       7.721   6.226 -11.154
ATOM   2452  H01 WTR   334       8.079   6.913 -11.716
ATOM   2453  H02 WTR   334       7.065   6.672 -10.618
TER   
ATOM   2454  O00 WTR   335       6.370   0.586 -12.747
ATOM   2455  H01 WTR   335       6.658   1.457 -12.474
ATOM   2456  H02 WTR   335       5.674   0.360 -12.130
TER   
ATOM   2457  O00 WTR   336       8.022  -5.596 -16.105
ATOM   2458  H01 WTR   336       7.303  -5.876 -15.538
ATOM   2459  H02 WTR   336       8.227  -4.709 -15.811
TER   
ATOM   2460  O00 WTR   337      -1.495  -3.233 -14.092
ATOM   2461  H01 WTR   337      -1.001  -2.414 -14.114
ATOM   2462  H02 WTR   337      -1.117  -3.761 -14.795
TER   
ATOM   2463  O00 WTR   338       4.583  -5.265 -20.607
ATOM   2464  H01 WTR   338       4.562  -6.190 -20.851
ATOM   2465  H02 WTR   338       5.059  -5.246 -19.776
TER   
ATOM   2466  O00 WTR   339       9.554  -2.252  -8.708
ATOM   2467  H01 WTR   339       9.022  -1.578  -9.131
ATOM   2468  H02 WTR   339      10.334  -1.786  -8.405
TER   
ATOM   2469  O00 WTR   340       0.896   5.183 -17.730
ATOM   2470  H01 WTR   340       1.699   4.767 -17.417
ATOM   2471  H02 WTR   340       1.042   5.313 -18.667
TER   
ATOM   2472  O00 WTR   341      14.096   3.048 -12.459
ATOM   2473  H01 WTR   341      13.441   2.433 -12.127
ATOM   2474  H02 WTR   341      14.891   2.840 -11.968
TER   
ATOM   2475  O00 WTR   342     -13.582 -14.641 -10.223
ATOM   2476  H01 WTR   342     -13.476 -14.025  -9.498
ATOM   2477  H02 WTR   342     -13.123 -15.431  -9.936
TER   
ATOM   2478  O00 WTR   343       0.301  -3.491 -11.805
ATOM   2479  H01 WTR   343      -0.385  -2.970 -12.222
ATOM   2480  H02 WTR   343       0.258  -4.340 -12.245
TER   
ATOM   2481  O00 WTR   344       4.651  -1.818 -22.340
ATOM   2482  H01 WTR   344       4.973  -1.591 -21.468
ATOM   2483  H02 WTR   344       5.212  -2.540 -22.623
TER   
ATOM   2484  O00 WTR   345       7.291  -1.050 -14.590
ATOM   2485  H01 WTR   345       7.135  -0.479 -13.838
ATOM   2486  H02 WTR   345       6.531  -1.632 -14.611
TER   
ATOM   2487  O00 WTR   346       6.187   1.286 -18.235
ATOM   2488  H01 WTR   346       5.300   1.627 -18.117
ATOM   2489  H02 WTR   346       6.656   1.559 -17.446
TER   
ATOM   2490  O00 WTR   347       1.479   3.307 -20.749
ATOM   2491  H01 WTR   347       2.331   3.333 -21.184
ATOM   2492  H02 WTR   347       1.106   2.462 -21.003
TER   
ATOM   2493  O00 WTR   348       3.441   6.717 -12.161
ATOM   2494  H01 WTR   348       4.133   7.009 -11.567
ATOM   2495  H02 WTR   348       3.873   6.632 -13.010
TER   
ATOM   2496  O00 WTR   349       8.780 -26.704 -15.374
ATOM   2497  H01 WTR   349       9.692 -26.560 -15.628
ATOM   2498  H02 WTR   349       8.691 -26.253 -14.535
TER   
ATOM   2499  O00 WTR   350      -6.746  -8.173 -15.070
ATOM   2500  H01 WTR   350      -6.255  -7.351 -15.054
ATOM   2501  H02 WTR   350      -7.619  -7.925 -15.376
TER   
ATOM   2502  O00 WTR   351       5.777  -1.514 -10.716
ATOM   2503  H01 WTR   351       6.107  -2.247 -11.235
ATOM   2504  H02 WTR   351       5.221  -1.921 -10.052
TER   
ATOM   2505  O00 WTR   352      15.333  11.940  -9.539
ATOM   2506  H01 WTR   352      15.923  11.195  -9.649
ATOM   2507  H02 WTR   352      14.534  11.683 -10.000
TER   
ATOM   2508  O00 WTR   353       5.330  -1.196 -19.256
ATOM   2509  H01 WTR   353       5.778  -0.525 -18.742
ATOM   2510  H02 WTR   353       5.129  -1.888 -18.625
TER   
ATOM   2511  O00 WTR   354      14.772  -0.231  -9.880
ATOM   2512  H01 WTR   354      14.998   0.465  -9.263
ATOM   2513  H02 WTR   354      14.334   0.220 -10.601
TER   
ATOM   2514  O00 WTR   355       5.990  -5.309 -24.948
ATOM   2515  H01 WTR   355       6.019  -4.487 -25.437
ATOM   2516  H02 WTR   355       6.079  -5.047 -24.031
TER   
ATOM   2517  O00 WTR   356       3.346  -5.466 -23.890
ATOM   2518  H01 WTR   356       4.195  -5.124 -24.169
ATOM   2519  H02 WTR   356       2.947  -4.746 -23.401
TER   
ATOM   2520  O00 WTR   357      17.900   1.312 -13.386
ATOM   2521  H01 WTR   357      18.230   0.643 -12.785
ATOM   2522  H02 WTR   357      17.338   1.865 -12.843
TER   
ATOM   2523  O00 WTR   358       6.793  -7.980 -25.113
ATOM   2524  H01 WTR   358       5.947  -8.405 -25.251
ATOM   2525  H02 WTR   358       6.634  -7.058 -25.314
TER   
ATOM   2526  O00 WTR   359     -14.146   2.916  -9.326
ATOM   2527  H01 WTR   359     -13.456   2.583  -9.899
ATOM   2528  H02 WTR   359     -14.153   3.861  -9.481
TER   
ATOM   2529  O00 WTR   360      -0.361   5.419 -20.720
ATOM   2530  H01 WTR   360      -1.252   5.305 -21.051
ATOM   2531  H02 WTR   360       0.167   4.808 -21.235
TER   
ATOM   2532  O00 WTR   361       0.020  -3.411  -9.272
ATOM   2533  H01 WTR   361       0.014  -3.599 -10.210
ATOM   2534  H02 WTR   361      -0.124  -2.466  -9.215
TER   
ATOM   2535  O00 WTR   362      13.098  -0.568 -15.102
ATOM   2536  H01 WTR   362      13.825  -0.018 -14.809
ATOM   2537  H02 WTR   362      13.518  -1.304 -15.547
TER   
ATOM   2538  O00 WTR   363      12.363   8.268 -13.127
ATOM   2539  H01 WTR   363      12.685   7.447 -13.499
ATOM   2540  H02 WTR   363      13.054   8.546 -12.526
TER   
ATOM   2541  O00 WTR   364       8.161   1.270 -15.737
ATOM   2542  H01 WTR   364       9.108   1.252 -15.876
ATOM   2543  H02 WTR   364       7.963   0.432 -15.320
TER   
ATOM   2544  O00 WTR   365       6.761  -6.353 -18.290
ATOM   2545  H01 WTR   365       6.204  -7.032 -17.908
ATOM   2546  H02 WTR   365       7.176  -5.932 -17.537
TER   
ATOM   2547  O00 WTR   366       3.168   9.004 -17.297
ATOM   2548  H01 WTR   366       3.524   8.179 -17.629
ATOM   2549  H02 WTR   366       2.282   8.785 -17.010
TER   
ATOM   2550  O00 WTR   367       3.483   3.952 -11.886
ATOM   2551  H01 WTR   367       3.115   4.832 -11.799
ATOM   2552  H02 WTR   367       3.291   3.700 -12.789
TER   
ATOM   2553  O00 WTR   368      -0.254   4.170 -14.318
ATOM   2554  H01 WTR   368      -0.694   4.370 -15.145
ATOM   2555  H02 WTR   368      -0.958   4.153 -13.670
TER   
ATOM   2556  O00 WTR   369       4.492   8.516 -14.797
ATOM   2557  H01 WTR   369       4.023   8.630 -15.624
ATOM   2558  H02 WTR   369       4.509   7.569 -14.660
TER   
ATOM   2559  O00 WTR   370      -0.615  -0.861 -12.975
ATOM   2560  H01 WTR   370       0.083  -0.555 -13.555
ATOM   2561  H02 WTR   370      -0.490  -0.363 -12.167
TER   
ATOM   2562  O00 WTR   371      13.646   5.574 -14.007
ATOM   2563  H01 WTR   371      13.632   4.851 -13.379
ATOM   2564  H02 WTR   371      14.387   6.115 -13.734
TER   
ATOM   2565  O00 WTR   372       2.464  -2.094 -12.207
ATOM   2566  H01 WTR   372       3.150  -2.670 -11.870
ATOM   2567  H02 WTR   372       1.659  -2.606 -12.126
TER   
ATOM   2568  O00 WTR   373      15.042   9.230 -11.626
ATOM   2569  H01 WTR   373      15.795   9.250 -11.035
ATOM   2570  H02 WTR   373      15.336   8.706 -12.371
TER   
ATOM   2571  O00 WTR   374       4.558   5.868 -14.483
ATOM   2572  H01 WTR   374       4.324   5.118 -15.030
ATOM   2573  H02 WTR   374       5.509   5.814 -14.395
TER   
ATOM   2574  O00 WTR   375       5.061  -2.521 -14.602
ATOM   2575  H01 WTR   375       4.923  -3.213 -13.956
ATOM   2576  H02 WTR   375       4.205  -2.402 -15.013
TER   
ATOM   2577  O00 WTR   376       5.113   2.363 -10.481
ATOM   2578  H01 WTR   376       4.739   3.097 -10.969
ATOM   2579  H02 WTR   376       4.371   1.988 -10.005
TER   
ATOM   2580  O00 WTR   377       5.345 -16.624 -16.817
ATOM   2581  H01 WTR   377       5.023 -16.680 -15.917
ATOM   2582  H02 WTR   377       5.227 -17.506 -17.170
TER   
ATOM   2583  O00 WTR   378      15.894   7.479 -13.545
ATOM   2584  H01 WTR   378      16.540   7.756 -14.195
ATOM   2585  H02 WTR   378      16.405   7.018 -12.880
TER   
ATOM   2586  O00 WTR   379       8.021  -6.975  -9.506
ATOM   2587  H01 WTR   379       8.633  -7.448  -8.943
ATOM   2588  H02 WTR   379       8.564  -6.335  -9.967
TER   
ATOM   2589  O00 WTR   380       8.077   0.274  -9.415
ATOM   2590  H01 WTR   380       7.438   0.552  -8.759
ATOM   2591  H02 WTR   380       7.547  -0.004 -10.163
TER   
ATOM   2592  O00 WTR   381      -8.189  -8.330  -5.586
ATOM   2593  H01 WTR   381      -7.274  -8.060  -5.657
ATOM   2594  H02 WTR   381      -8.537  -8.234  -6.473
TER   
ATOM   2595  O00 WTR   382      -4.599  -7.832 -21.470
ATOM   2596  H01 WTR   382      -5.016  -8.352 -20.783
ATOM   2597  H02 WTR   382      -3.700  -7.710 -21.167
TER   
ATOM   2598  O00 WTR   383      -6.649  -2.494  -7.922
ATOM   2599  H01 WTR   383      -7.007  -2.792  -8.758
ATOM   2600  H02 WTR   383      -6.316  -3.290  -7.507
TER   
ATOM   2601  O00 WTR   384       9.220 -11.632 -20.616
ATOM   2602  H01 WTR   384       9.540 -10.770 -20.879
ATOM   2603  H02 WTR   384      10.005 -12.179 -20.580
TER   
ATOM   2604  O00 WTR   385       0.723 -14.659 -11.990
ATOM   2605  H01 WTR   385       0.777 -14.836 -12.929
ATOM   2606  H02 WTR   385       1.492 -14.120 -11.803
TER   
ATOM   2607  O00 WTR   386       2.030  -6.962 -19.561
ATOM   2608  H01 WTR   386       2.449  -7.400 -20.302
ATOM   2609  H02 WTR   386       1.581  -7.664 -19.090
TER   
ATOM   2610  O00 WTR   387       3.825  -7.791 -21.422
ATOM   2611  H01 WTR   387       4.624  -8.261 -21.182
ATOM   2612  H02 WTR   387       3.683  -8.015 -22.342
TER   
ATOM   2613  O00 WTR   388     -12.917 -17.348 -10.170
ATOM   2614  H01 WTR   388     -12.061 -17.212 -10.576
ATOM   2615  H02 WTR   388     -12.822 -18.163  -9.676
TER   
ATOM   2616  O00 WTR   389      -8.379  15.440  12.784
ATOM   2617  H01 WTR   389      -7.470  15.542  12.502
ATOM   2618  H02 WTR   389      -8.742  14.784  12.189
TER   
ATOM   2619  O00 WTR   390       1.974   2.449 -14.131
ATOM   2620  H01 WTR   390       1.195   2.966 -14.335
ATOM   2621  H02 WTR   390       1.842   2.162 -13.227
TER   
ATOM   2622  O00 WTR   391      18.861  -6.315  -8.069
ATOM   2623  H01 WTR   391      18.487  -5.437  -7.989
ATOM   2624  H02 WTR   391      18.218  -6.889  -7.652
TER   
ATOM   2625  O00 WTR   392      13.336 -15.796 -16.907
ATOM   2626  H01 WTR   392      14.262 -16.037 -16.880
ATOM   2627  H02 WTR   392      12.988 -16.086 -16.064
TER   
ATOM   2628  O00 WTR   393      12.179 -18.923 -14.630
ATOM   2629  H01 WTR   393      12.484 -18.218 -14.059
ATOM   2630  H02 WTR   393      11.229 -18.809 -14.665
TER   
ATOM   2631  O00 WTR   394       9.495  -7.907 -18.286
ATOM   2632  H01 WTR   394       8.703  -7.386 -18.149
ATOM   2633  H02 WTR   394      10.200  -7.262 -18.339
TER   
ATOM   2634  O00 WTR   395      10.608 -12.638 -15.909
ATOM   2635  H01 WTR   395      10.757 -12.069 -16.664
ATOM   2636  H02 WTR   395      11.186 -13.387 -16.056
TER   
ATOM   2637  O00 WTR   396      15.328  -8.779 -10.733
ATOM   2638  H01 WTR   396      14.890  -8.923  -9.895
ATOM   2639  H02 WTR   396      16.169  -8.386 -10.500
TER   
ATOM   2640  O00 WTR   397      18.236  -3.659 -10.801
ATOM   2641  H01 WTR   397      18.982  -3.758 -10.209
ATOM   2642  H02 WTR   397      17.498  -3.458 -10.227
TER   
ATOM   2643  O00 WTR   398      18.053  -7.625 -10.759
ATOM   2644  H01 WTR   398      18.084  -7.044 -11.520
ATOM   2645  H02 WTR   398      18.180  -7.045 -10.009
TER   
ATOM   2646  O00 WTR   399      13.262 -16.292 -13.983
ATOM   2647  H01 WTR   399      13.845 -15.972 -13.294
ATOM   2648  H02 WTR   399      12.395 -15.977 -13.729
TER   
ATOM   2649  O00 WTR   400      10.013  -9.531  -5.111
ATOM   2650  H01 WTR   400       9.764  -9.455  -4.189
ATOM   2651  H02 WTR   400       9.193  -9.726  -5.565
TER   
ATOM   2652  O00 WTR   401      12.232  -6.392  -9.668
ATOM   2653  H01 WTR   401      11.662  -6.717  -8.971
ATOM   2654  H02 WTR   401      12.328  -5.458  -9.484
TER   
ATOM   2655  O00 WTR   402       7.271 -13.796 -20.647
ATOM   2656  H01 WTR   402       8.082 -13.316 -20.477
ATOM   2657  H02 WTR   402       7.031 -14.168 -19.798
TER   
ATOM   2658  O00 WTR   403      14.382  -4.691 -14.217
ATOM   2659  H01 WTR   403      14.456  -5.568 -13.842
ATOM   2660  H02 WTR   403      14.770  -4.115 -13.558
TER   
ATOM   2661  O00 WTR   404      15.219  -6.887 -12.913
ATOM   2662  H01 WTR   404      16.095  -6.510 -12.825
ATOM   2663  H02 WTR   404      15.255  -7.698 -12.406
TER   
ATOM   2664  O00 WTR   405      12.821  -2.328 -10.470
ATOM   2665  H01 WTR   405      12.325  -2.184 -11.276
ATOM   2666  H02 WTR   405      13.241  -1.487 -10.293
TER   
ATOM   2667  O00 WTR   406       9.946 -11.131 -11.534
ATOM   2668  H01 WTR   406       9.560 -11.065 -12.407
ATOM   2669  H02 WTR   406      10.631 -11.793 -11.624
TER   
ATOM   2670  O00 WTR   407      16.249   2.240 -10.973
ATOM   2671  H01 WTR   407      16.802   2.974 -10.706
ATOM   2672  H02 WTR   407      16.146   1.716 -10.179
TER   
ATOM   2673  O00 WTR   408      11.034  -5.510 -18.660
ATOM   2674  H01 WTR   408      11.293  -4.621 -18.419
ATOM   2675  H02 WTR   408      10.826  -5.455 -19.593
TER   
ATOM   2676  O00 WTR   409       9.072  -3.294 -14.939
ATOM   2677  H01 WTR   409       8.589  -2.468 -14.898
ATOM   2678  H02 WTR   409       9.963  -3.064 -14.675
TER   
ATOM   2679  O00 WTR   410      18.934   5.989  -8.376
ATOM   2680  H01 WTR   410      18.615   5.973  -7.474
ATOM   2681  H02 WTR   410      18.402   6.657  -8.807
TER   
ATOM   2682  O00 WTR   411      11.189   1.474 -16.181
ATOM   2683  H01 WTR   411      11.692   0.701 -15.926
ATOM   2684  H02 WTR   411      11.825   2.189 -16.167
TER   
ATOM   2685  O00 WTR   412      15.350  -2.658 -12.774
ATOM   2686  H01 WTR   412      15.016  -2.885 -11.906
ATOM   2687  H02 WTR   412      16.039  -2.015 -12.604
TER   
ATOM   2688  O00 WTR   413       9.786  -7.718 -15.555
ATOM   2689  H01 WTR   413       8.998  -7.294 -15.216
ATOM   2690  H02 WTR   413       9.841  -7.431 -16.466
TER   
ATOM   2691  O00 WTR   414      15.086   1.650 -14.527
ATOM   2692  H01 WTR   414      14.946   2.274 -13.815
ATOM   2693  H02 WTR   414      15.984   1.342 -14.404
TER   
ATOM   2694  O00 WTR   415      17.978   6.394 -11.803
ATOM   2695  H01 WTR   415      17.787   6.824 -10.969
ATOM   2696  H02 WTR   415      18.409   5.575 -11.558
TER   
ATOM   2697  O00 WTR   416      21.134   4.576  -7.741
ATOM   2698  H01 WTR   416      20.442   5.196  -7.968
ATOM   2699  H02 WTR   416      20.928   3.790  -8.248
TER   
ATOM   2700  O00 WTR   417      17.726  13.002  -9.300
ATOM   2701  H01 WTR   417      18.080  12.165  -9.597
ATOM   2702  H02 WTR   417      16.780  12.918  -9.418
TER   
ATOM   2703  O00 WTR   418      14.488  -2.594 -16.155
ATOM   2704  H01 WTR   418      14.312  -2.782 -17.077
ATOM   2705  H02 WTR   418      14.436  -3.447 -15.722
TER   
ATOM   2706  O00 WTR   419      17.708  -1.194 -11.925
ATOM   2707  H01 WTR   419      18.077  -2.025 -11.627
ATOM   2708  H02 WTR   419      17.361  -0.787 -11.131
TER   
ATOM   2709  O00 WTR   420      11.743 -12.405 -13.123
ATOM   2710  H01 WTR   420      12.618 -12.020 -13.075
ATOM   2711  H02 WTR   420      11.309 -11.927 -13.829
TER   
ATOM   2712  O00 WTR   421      10.407  -5.290 -12.777
ATOM   2713  H01 WTR   421       9.762  -5.194 -13.477
ATOM   2714  H02 WTR   421      11.065  -5.885 -13.137
TER   
ATOM   2715  O00 WTR   422      12.531  -3.945  -8.402
ATOM   2716  H01 WTR   422      13.408  -4.298  -8.252
ATOM   2717  H02 WTR   422      12.670  -3.197  -8.983
TER   
ATOM   2718  O00 WTR   423      12.910 -11.901 -10.200
ATOM   2719  H01 WTR   423      13.855 -12.034 -10.140
ATOM   2720  H02 WTR   423      12.784 -11.448 -11.034
TER   
ATOM   2721  O00 WTR   424     -10.756  15.952 -15.388
ATOM   2722  H01 WTR   424     -11.388  16.131 -14.692
ATOM   2723  H02 WTR   424     -11.094  16.428 -16.147
TER   
ATOM   2724  O00 WTR   425      -9.048   9.596 -15.173
ATOM   2725  H01 WTR   425      -9.919   9.427 -14.812
ATOM   2726  H02 WTR   425      -8.592   8.757 -15.100
TER   
ATOM   2727  O00 WTR   426      -0.211   7.077 -13.988
ATOM   2728  H01 WTR   426      -0.160   6.125 -14.082
ATOM   2729  H02 WTR   426      -1.099   7.239 -13.669
TER   
ATOM   2730  O00 WTR   427      -8.188   9.835 -10.157
ATOM   2731  H01 WTR   427      -8.540   9.020 -10.515
ATOM   2732  H02 WTR   427      -7.322   9.597  -9.826
TER   
ATOM   2733  O00 WTR   428      10.679  10.370 -12.333
ATOM   2734  H01 WTR   428      11.117   9.636 -12.765
ATOM   2735  H02 WTR   428      11.329  10.707 -11.716
TER   
ATOM   2736  O00 WTR   429       5.871  11.021 -15.455
ATOM   2737  H01 WTR   429       5.483  10.287 -14.978
ATOM   2738  H02 WTR   429       6.815  10.876 -15.392
TER   
ATOM   2739  O00 WTR   430      -1.592   9.494 -17.115
ATOM   2740  H01 WTR   430      -2.169   8.735 -17.038
ATOM   2741  H02 WTR   430      -1.148   9.373 -17.954
TER   
ATOM   2742  O00 WTR   431       2.892  10.575 -11.281
ATOM   2743  H01 WTR   431       2.334   9.998 -11.803
ATOM   2744  H02 WTR   431       2.634  10.404 -10.375
TER   
ATOM   2745  O00 WTR   432       9.241  12.829 -13.555
ATOM   2746  H01 WTR   432       9.849  13.568 -13.573
ATOM   2747  H02 WTR   432       9.788  12.074 -13.341
TER   
ATOM   2748  O00 WTR   433       5.105  15.726 -14.145
ATOM   2749  H01 WTR   433       5.818  15.088 -14.149
ATOM   2750  H02 WTR   433       5.112  16.100 -15.027
TER   
ATOM   2751  O00 WTR   434       0.631   8.831 -15.866
ATOM   2752  H01 WTR   434       0.453   8.027 -15.378
ATOM   2753  H02 WTR   434      -0.211   9.067 -16.255
TER   
ATOM   2754  O00 WTR   435       3.257  11.867 -16.493
ATOM   2755  H01 WTR   435       4.134  11.597 -16.222
ATOM   2756  H02 WTR   435       2.972  11.183 -17.099
TER   
ATOM   2757  O00 WTR   436       1.521   8.626 -12.527
ATOM   2758  H01 WTR   436       0.743   8.209 -12.899
ATOM   2759  H02 WTR   436       2.207   7.962 -12.602
TER   
ATOM   2760  O00 WTR   437      -2.758   7.273 -18.279
ATOM   2761  H01 WTR   437      -2.540   6.512 -17.741
ATOM   2762  H02 WTR   437      -1.983   7.413 -18.822
TER   
ATOM   2763  O00 WTR   438     -11.293   7.819 -13.279
ATOM   2764  H01 WTR   438     -10.510   7.453 -12.868
ATOM   2765  H02 WTR   438     -11.492   7.217 -13.995
TER   
ATOM   2766  O00 WTR   439      12.920  10.509 -10.515
ATOM   2767  H01 WTR   439      13.673  10.098 -10.941
ATOM   2768  H02 WTR   439      13.017  10.287  -9.589
TER   
ATOM   2769  O00 WTR   440      -8.570   7.110 -11.469
ATOM   2770  H01 WTR   440      -8.142   6.333 -11.110
ATOM   2771  H02 WTR   440      -8.079   7.307 -12.267
TER   
ATOM   2772  O00 WTR   441     -20.533 -14.240   3.172
ATOM   2773  H01 WTR   441     -20.503 -13.736   2.359
ATOM   2774  H02 WTR   441     -20.065 -13.699   3.808
TER   
ATOM   2775  O00 WTR   442     -14.967 -21.190   7.050
ATOM   2776  H01 WTR   442     -14.744 -21.930   7.615
ATOM   2777  H02 WTR   442     -14.460 -21.336   6.252
TER   
ATOM   2778  O00 WTR   443      -8.874 -21.658   6.710
ATOM   2779  H01 WTR   443      -8.533 -20.843   7.077
ATOM   2780  H02 WTR   443      -8.904 -21.501   5.766
TER   
ATOM   2781  O00 WTR   444     -13.882 -24.557   5.905
ATOM   2782  H01 WTR   444     -13.138 -24.541   5.303
ATOM   2783  H02 WTR   444     -14.641 -24.722   5.346
TER   
ATOM   2784  O00 WTR   445     -17.252 -14.735  12.299
ATOM   2785  H01 WTR   445     -17.887 -14.123  11.927
ATOM   2786  H02 WTR   445     -16.440 -14.557  11.825
TER   
ATOM   2787  O00 WTR   446     -19.278 -18.195   3.569
ATOM   2788  H01 WTR   446     -19.640 -17.563   2.948
ATOM   2789  H02 WTR   446     -19.579 -17.890   4.425
TER   
ATOM   2790  O00 WTR   447     -12.127 -15.116  12.478
ATOM   2791  H01 WTR   447     -11.363 -15.141  11.902
ATOM   2792  H02 WTR   447     -12.193 -16.005  12.827
TER   
ATOM   2793  O00 WTR   448     -16.030 -22.395  -3.674
ATOM   2794  H01 WTR   448     -15.169 -22.157  -3.331
ATOM   2795  H02 WTR   448     -15.880 -22.565  -4.604
TER   
ATOM   2796  O00 WTR   449     -18.517 -19.631   6.905
ATOM   2797  H01 WTR   449     -17.662 -19.329   6.601
ATOM   2798  H02 WTR   449     -18.414 -19.734   7.851
TER   
ATOM   2799  O00 WTR   450     -10.363 -25.465  10.022
ATOM   2800  H01 WTR   450     -11.152 -25.205   9.545
ATOM   2801  H02 WTR   450     -10.466 -25.072  10.889
TER   
ATOM   2802  O00 WTR   451      -9.329 -22.290   1.440
ATOM   2803  H01 WTR   451      -9.231 -22.034   2.357
ATOM   2804  H02 WTR   451      -9.689 -21.514   1.011
TER   
ATOM   2805  O00 WTR   452      -9.131 -20.025  -6.818
ATOM   2806  H01 WTR   452      -8.616 -20.799  -6.593
ATOM   2807  H02 WTR   452      -9.461 -20.203  -7.699
TER   
ATOM   2808  O00 WTR   453     -15.044 -16.992 -11.846
ATOM   2809  H01 WTR   453     -14.239 -16.890 -11.339
ATOM   2810  H02 WTR   453     -15.399 -17.835 -11.565
TER   
ATOM   2811  O00 WTR   454     -17.006 -17.571  -3.799
ATOM   2812  H01 WTR   454     -17.031 -17.939  -2.916
ATOM   2813  H02 WTR   454     -17.265 -18.296  -4.368
TER   
ATOM   2814  O00 WTR   455     -17.303 -21.861   5.578
ATOM   2815  H01 WTR   455     -18.127 -21.515   5.921
ATOM   2816  H02 WTR   455     -16.714 -21.870   6.333
TER   
ATOM   2817  O00 WTR   456     -18.797 -11.472  -6.330
ATOM   2818  H01 WTR   456     -19.091 -11.675  -7.218
ATOM   2819  H02 WTR   456     -19.514 -10.965  -5.949
TER   
ATOM   2820  O00 WTR   457     -16.721 -19.717   3.299
ATOM   2821  H01 WTR   457     -17.587 -19.322   3.403
ATOM   2822  H02 WTR   457     -16.783 -20.555   3.757
TER   
ATOM   2823  O00 WTR   458     -16.827 -23.941  -0.222
ATOM   2824  H01 WTR   458     -16.381 -23.933   0.625
ATOM   2825  H02 WTR   458     -17.602 -23.395  -0.091
TER   
ATOM   2826  O00 WTR   459     -11.365 -25.899  -2.708
ATOM   2827  H01 WTR   459     -11.877 -25.788  -3.509
ATOM   2828  H02 WTR   459     -12.009 -25.845  -2.002
TER   
ATOM   2829  O00 WTR   460     -18.872 -15.674   7.875
ATOM   2830  H01 WTR   460     -18.194 -16.163   8.343
ATOM   2831  H02 WTR   460     -18.399 -15.210   7.184
TER   
ATOM   2832  O00 WTR   461     -10.915 -17.610 -12.032
ATOM   2833  H01 WTR   461     -11.718 -17.271 -12.428
ATOM   2834  H02 WTR   461     -10.997 -18.561 -12.099
TER   
ATOM   2835  O00 WTR   462     -17.619 -21.268  -9.186
ATOM   2836  H01 WTR   462     -18.197 -20.538  -9.408
ATOM   2837  H02 WTR   462     -18.095 -21.757  -8.515
TER   
ATOM   2838  O00 WTR   463     -14.621 -22.629  -6.370
ATOM   2839  H01 WTR   463     -15.089 -21.819  -6.572
ATOM   2840  H02 WTR   463     -13.696 -22.384  -6.391
TER   
ATOM   2841  O00 WTR   464     -10.035 -19.027  -4.485
ATOM   2842  H01 WTR   464      -9.886 -18.082  -4.451
ATOM   2843  H02 WTR   464      -9.601 -19.309  -5.291
TER   
ATOM   2844  O00 WTR   465     -14.775 -18.546   7.016
ATOM   2845  H01 WTR   465     -15.008 -19.459   6.850
ATOM   2846  H02 WTR   465     -13.833 -18.566   7.188
TER   
ATOM   2847  O00 WTR   466     -16.657 -22.905   2.987
ATOM   2848  H01 WTR   466     -16.884 -22.879   3.917
ATOM   2849  H02 WTR   466     -17.456 -22.632   2.537
TER   
ATOM   2850  O00 WTR   467     -19.511 -22.517  -7.666
ATOM   2851  H01 WTR   467     -20.211 -22.052  -8.125
ATOM   2852  H02 WTR   467     -19.710 -22.395  -6.738
TER   
ATOM   2853  O00 WTR   468     -19.549 -21.759  -5.055
ATOM   2854  H01 WTR   468     -18.880 -21.106  -5.261
ATOM   2855  H02 WTR   468     -19.081 -22.438  -4.570
TER   
ATOM   2856  O00 WTR   469     -10.792 -20.363   0.144
ATOM   2857  H01 WTR   469     -10.142 -19.660   0.141
ATOM   2858  H02 WTR   469     -11.446 -20.082   0.784
TER   
ATOM   2859  O00 WTR   470     -15.748 -17.493  -7.659
ATOM   2860  H01 WTR   470     -15.929 -17.071  -8.499
ATOM   2861  H02 WTR   470     -15.775 -16.779  -7.021
TER   
ATOM   2862  O00 WTR   471     -12.493 -19.851   2.470
ATOM   2863  H01 WTR   471     -13.165 -20.308   1.963
ATOM   2864  H02 WTR   471     -12.947 -19.559   3.261
TER   
ATOM   2865  O00 WTR   472      -4.008 -14.869  11.657
ATOM   2866  H01 WTR   472      -3.954 -15.566  11.002
ATOM   2867  H02 WTR   472      -4.493 -15.261  12.384
TER   
ATOM   2868  O00 WTR   473      -7.572 -25.121  15.261
ATOM   2869  H01 WTR   473      -7.822 -24.756  14.412
ATOM   2870  H02 WTR   473      -6.621 -25.219  15.209
TER   
ATOM   2871  O00 WTR   474       2.423 -27.184   5.194
ATOM   2872  H01 WTR   474       2.825 -26.405   4.809
ATOM   2873  H02 WTR   474       2.074 -27.669   4.447
TER   
ATOM   2874  O00 WTR   475      -0.365 -16.482   8.407
ATOM   2875  H01 WTR   475      -0.797 -15.907   7.776
ATOM   2876  H02 WTR   475       0.439 -16.760   7.967
TER   
ATOM   2877  O00 WTR   476       7.548 -22.783   6.915
ATOM   2878  H01 WTR   476       7.374 -21.985   6.417
ATOM   2879  H02 WTR   476       7.207 -22.600   7.790
TER   
ATOM   2880  O00 WTR   477       0.805 -29.166   6.212
ATOM   2881  H01 WTR   477      -0.049 -28.871   6.528
ATOM   2882  H02 WTR   477       1.293 -28.359   6.049
TER   
ATOM   2883  O00 WTR   478      -7.893 -27.236   9.838
ATOM   2884  H01 WTR   478      -8.124 -28.134   9.601
ATOM   2885  H02 WTR   478      -8.733 -26.783   9.911
TER   
ATOM   2886  O00 WTR   479       1.421 -17.679   0.253
ATOM   2887  H01 WTR   479       0.635 -18.223   0.293
ATOM   2888  H02 WTR   479       1.091 -16.780   0.253
TER   
ATOM   2889  O00 WTR   480      -8.325 -26.026   4.388
ATOM   2890  H01 WTR   480      -8.139 -26.412   5.245
ATOM   2891  H02 WTR   480      -8.225 -25.084   4.523
TER   
ATOM   2892  O00 WTR   481      -3.860 -23.362   7.703
ATOM   2893  H01 WTR   481      -4.122 -23.963   8.401
ATOM   2894  H02 WTR   481      -2.983 -23.071   7.953
TER   
ATOM   2895  O00 WTR   482      -6.845 -29.645   4.275
ATOM   2896  H01 WTR   482      -7.419 -30.302   3.883
ATOM   2897  H02 WTR   482      -6.229 -29.418   3.577
TER   
ATOM   2898  O00 WTR   483       3.253 -30.383   0.607
ATOM   2899  H01 WTR   483       3.741 -30.789  -0.110
ATOM   2900  H02 WTR   483       2.470 -30.926   0.701
TER   
ATOM   2901  O00 WTR   484     -11.783 -22.948   4.249
ATOM   2902  H01 WTR   484     -11.120 -23.447   4.726
ATOM   2903  H02 WTR   484     -12.042 -23.522   3.528
TER   
ATOM   2904  O00 WTR   485      -3.604 -28.580  -0.083
ATOM   2905  H01 WTR   485      -3.601 -27.636  -0.239
ATOM   2906  H02 WTR   485      -3.439 -28.966  -0.943
TER   
ATOM   2907  O00 WTR   486      -4.662 -23.403  13.053
ATOM   2908  H01 WTR   486      -3.964 -22.795  12.811
ATOM   2909  H02 WTR   486      -5.118 -23.585  12.231
TER   
ATOM   2910  O00 WTR   487      -2.949 -28.348   4.358
ATOM   2911  H01 WTR   487      -2.539 -27.739   3.744
ATOM   2912  H02 WTR   487      -3.748 -28.633   3.916
TER   
ATOM   2913  O00 WTR   488      -6.212 -26.172   2.472
ATOM   2914  H01 WTR   488      -5.609 -25.874   3.153
ATOM   2915  H02 WTR   488      -7.032 -26.345   2.935
TER   
ATOM   2916  O00 WTR   489       2.513 -27.515  11.731
ATOM   2917  H01 WTR   489       2.934 -28.353  11.538
ATOM   2918  H02 WTR   489       2.373 -27.530  12.678
TER   
ATOM   2919  O00 WTR   490     -16.305 -21.746  13.278
ATOM   2920  H01 WTR   490     -16.637 -21.898  12.393
ATOM   2921  H02 WTR   490     -16.423 -22.584  13.725
TER   
ATOM   2922  O00 WTR   491     -14.993 -24.825  -2.213
ATOM   2923  H01 WTR   491     -15.651 -24.641  -1.543
ATOM   2924  H02 WTR   491     -15.371 -24.480  -3.022
TER   
ATOM   2925  O00 WTR   492     -14.593 -18.341   4.319
ATOM   2926  H01 WTR   492     -14.797 -18.407   5.252
ATOM   2927  H02 WTR   492     -15.330 -18.768   3.881
TER   
ATOM   2928  O00 WTR   493      -3.025 -27.411   9.343
ATOM   2929  H01 WTR   493      -2.274 -27.709   9.857
ATOM   2930  H02 WTR   493      -2.800 -27.634   8.439
TER   
ATOM   2931  O00 WTR   494      -4.745 -25.967   5.279
ATOM   2932  H01 WTR   494      -3.960 -26.445   5.545
ATOM   2933  H02 WTR   494      -5.466 -26.435   5.701
TER   
ATOM   2934  O00 WTR   495      -5.185 -19.399   0.512
ATOM   2935  H01 WTR   495      -5.118 -19.276  -0.435
ATOM   2936  H02 WTR   495      -5.631 -20.240   0.614
TER   
ATOM   2937  O00 WTR   496      -7.952 -16.888  12.454
ATOM   2938  H01 WTR   496      -8.216 -17.444  13.187
ATOM   2939  H02 WTR   496      -8.749 -16.416  12.212
TER   
ATOM   2940  O00 WTR   497      -5.628 -20.865   6.795
ATOM   2941  H01 WTR   497      -5.532 -21.785   7.040
ATOM   2942  H02 WTR   497      -6.048 -20.888   5.935
TER   
ATOM   2943  O00 WTR   498      -7.706 -15.930  -0.941
ATOM   2944  H01 WTR   498      -7.721 -15.452  -1.770
ATOM   2945  H02 WTR   498      -6.842 -16.343  -0.918
TER   
ATOM   2946  O00 WTR   499      -5.839 -23.983  10.705
ATOM   2947  H01 WTR   499      -6.327 -23.284  10.269
ATOM   2948  H02 WTR   499      -5.819 -24.696  10.068
TER   
ATOM   2949  O00 WTR   500      -0.108 -20.107   6.214
ATOM   2950  H01 WTR   500       0.035 -20.503   5.354
ATOM   2951  H02 WTR   500       0.772 -19.908   6.535
TER   
ATOM   2952  O00 WTR   501       6.908 -32.776  14.310
ATOM   2953  H01 WTR   501       6.561 -33.160  13.505
ATOM   2954  H02 WTR   501       7.859 -32.805  14.199
TER   
ATOM   2955  O00 WTR   502      -6.568 -22.405   4.128
ATOM   2956  H01 WTR   502      -7.129 -22.680   4.854
ATOM   2957  H02 WTR   502      -5.677 -22.546   4.447
TER   
ATOM   2958  O00 WTR   503       0.340 -31.456   4.019
ATOM   2959  H01 WTR   503      -0.558 -31.604   4.315
ATOM   2960  H02 WTR   503       0.658 -30.738   4.566
TER   
ATOM   2961  O00 WTR   504       1.536 -21.252   0.360
ATOM   2962  H01 WTR   504       1.344 -21.804  -0.398
ATOM   2963  H02 WTR   504       0.750 -20.717   0.472
TER   
ATOM   2964  O00 WTR   505       1.557 -23.181  12.080
ATOM   2965  H01 WTR   505       1.986 -22.558  11.494
ATOM   2966  H02 WTR   505       0.981 -22.643  12.623
TER   
ATOM   2967  O00 WTR   506     -10.694 -24.856   5.638
ATOM   2968  H01 WTR   506     -10.891 -25.225   6.499
ATOM   2969  H02 WTR   506     -10.012 -25.426   5.283
TER   
ATOM   2970  O00 WTR   507     -10.369 -19.473  12.057
ATOM   2971  H01 WTR   507     -10.318 -19.057  12.918
ATOM   2972  H02 WTR   507     -11.133 -20.047  12.114
TER   
ATOM   2973  O00 WTR   508       0.571 -30.968   1.153
ATOM   2974  H01 WTR   508      -0.171 -30.380   1.294
ATOM   2975  H02 WTR   508       0.831 -31.241   2.033
TER   
ATOM   2976  O00 WTR   509     -11.119 -23.100  15.380
ATOM   2977  H01 WTR   509     -11.143 -22.212  15.025
ATOM   2978  H02 WTR   509     -10.256 -23.172  15.788
TER   
ATOM   2979  O00 WTR   510      -1.715 -28.075   6.875
ATOM   2980  H01 WTR   510      -2.331 -28.262   6.166
ATOM   2981  H02 WTR   510      -1.361 -27.212   6.663
TER   
ATOM   2982  O00 WTR   511      -7.108 -23.927   6.548
ATOM   2983  H01 WTR   511      -7.608 -23.428   7.194
ATOM   2984  H02 WTR   511      -6.219 -23.955   6.903
TER   
ATOM   2985  O00 WTR   512      -3.329 -25.836   2.739
ATOM   2986  H01 WTR   512      -3.020 -24.974   3.016
ATOM   2987  H02 WTR   512      -3.507 -25.738   1.804
TER   
ATOM   2988  O00 WTR   513       2.532 -19.219   6.549
ATOM   2989  H01 WTR   513       2.600 -19.600   7.424
ATOM   2990  H02 WTR   513       2.245 -18.318   6.701
TER   
ATOM   2991  O00 WTR   514      -5.388 -25.996   8.828
ATOM   2992  H01 WTR   514      -6.182 -26.461   9.089
ATOM   2993  H02 WTR   514      -4.672 -26.569   9.104
TER   
ATOM   2994  O00 WTR   515      -2.847 -28.778  -2.609
ATOM   2995  H01 WTR   515      -2.909 -27.830  -2.493
ATOM   2996  H02 WTR   515      -1.949 -28.992  -2.356
TER   
ATOM   2997  O00 WTR   516      -6.959 -21.706   9.770
ATOM   2998  H01 WTR   516      -6.994 -20.943   9.194
ATOM   2999  H02 WTR   516      -7.384 -21.418  10.577
TER   
ATOM   3000  O00 WTR   517      -7.757 -20.729  12.049
ATOM   3001  H01 WTR   517      -8.428 -20.179  11.646
ATOM   3002  H02 WTR   517      -7.054 -20.121  12.277
TER   
ATOM   3003  O00 WTR   518      14.385 -19.547   9.835
ATOM   3004  H01 WTR   518      13.445 -19.461   9.989
ATOM   3005  H02 WTR   518      14.454 -20.167   9.109
TER   
ATOM   3006  O00 WTR   519      -2.794 -17.270   1.083
ATOM   3007  H01 WTR   519      -3.458 -17.950   0.970
ATOM   3008  H02 WTR   519      -2.087 -17.703   1.561
TER   
ATOM   3009  O00 WTR   520       8.827 -15.669   9.766
ATOM   3010  H01 WTR   520       9.358 -16.052   9.069
ATOM   3011  H02 WTR   520       9.086 -16.145  10.555
TER   
ATOM   3012  O00 WTR   521     -11.707 -17.942  -6.943
ATOM   3013  H01 WTR   521     -12.494 -17.427  -7.125
ATOM   3014  H02 WTR   521     -11.722 -18.076  -5.996
TER   
ATOM   3015  O00 WTR   522       0.713 -23.186   3.811
ATOM   3016  H01 WTR   522       1.346 -23.812   3.460
ATOM   3017  H02 WTR   522       1.169 -22.345   3.788
TER   
ATOM   3018  O00 WTR   523     -13.306 -23.595   0.006
ATOM   3019  H01 WTR   523     -12.458 -23.409  -0.397
ATOM   3020  H02 WTR   523     -13.874 -23.830  -0.728
TER   
ATOM   3021  O00 WTR   524       3.482 -24.209   8.872
ATOM   3022  H01 WTR   524       3.702 -25.140   8.882
ATOM   3023  H02 WTR   524       2.591 -24.169   9.217
TER   
ATOM   3024  O00 WTR   525      -1.536 -23.832   2.610
ATOM   3025  H01 WTR   525      -0.709 -23.556   3.006
ATOM   3026  H02 WTR   525      -1.634 -23.269   1.842
TER   
ATOM   3027  O00 WTR   526      -3.856 -23.390   5.032
ATOM   3028  H01 WTR   526      -4.031 -23.206   5.955
ATOM   3029  H02 WTR   526      -4.336 -24.199   4.853
TER   
ATOM   3030  O00 WTR   527      -1.898 -17.837  10.309
ATOM   3031  H01 WTR   527      -1.170 -17.553   9.755
ATOM   3032  H02 WTR   527      -2.069 -18.738  10.036
TER   
ATOM   3033  O00 WTR   528     -10.443 -26.774   2.240
ATOM   3034  H01 WTR   528     -10.031 -26.501   1.421
ATOM   3035  H02 WTR   528      -9.816 -26.526   2.919
TER   
ATOM   3036  O00 WTR   529      -4.800 -25.689  15.203
ATOM   3037  H01 WTR   529      -4.413 -25.331  14.404
ATOM   3038  H02 WTR   529      -4.086 -26.174  15.618
TER   
ATOM   3039  O00 WTR   530       1.948 -29.336   8.865
ATOM   3040  H01 WTR   530       1.452 -29.487   8.060
ATOM   3041  H02 WTR   530       1.391 -28.756   9.384
TER   
ATOM   3042  O00 WTR   531       2.853 -23.362  -1.485
ATOM   3043  H01 WTR   531       3.572 -22.741  -1.605
ATOM   3044  H02 WTR   531       3.129 -23.912  -0.753
TER   
ATOM   3045  O00 WTR   532       5.828 -22.858   9.334
ATOM   3046  H01 WTR   532       6.296 -23.228  10.082
ATOM   3047  H02 WTR   532       5.167 -23.516   9.116
TER   
ATOM   3048  O00 WTR   533       6.519 -19.030  16.035
ATOM   3049  H01 WTR   533       6.464 -18.109  15.783
ATOM   3050  H02 WTR   533       6.958 -19.455  15.299
TER   
ATOM   3051  O00 WTR   534       4.019 -29.529  10.876
ATOM   3052  H01 WTR   534       4.651 -28.865  10.599
ATOM   3053  H02 WTR   534       3.481 -29.688  10.101
TER   
ATOM   3054  O00 WTR   535      14.985 -21.431   7.587
ATOM   3055  H01 WTR   535      15.559 -21.026   6.937
ATOM   3056  H02 WTR   535      14.651 -22.217   7.156
TER   
ATOM   3057  O00 WTR   536       1.765 -31.082  12.958
ATOM   3058  H01 WTR   536       1.530 -30.825  12.067
ATOM   3059  H02 WTR   536       2.650 -31.438  12.880
TER   
ATOM   3060  O00 WTR   537       7.952 -27.698  -1.748
ATOM   3061  H01 WTR   537       7.084 -27.862  -2.116
ATOM   3062  H02 WTR   537       8.560 -28.002  -2.423
TER   
ATOM   3063  O00 WTR   538       0.522 -12.664   8.988
ATOM   3064  H01 WTR   538       1.289 -13.020   8.539
ATOM   3065  H02 WTR   538      -0.016 -12.293   8.287
TER   
ATOM   3066  O00 WTR   539      11.416 -22.487   8.862
ATOM   3067  H01 WTR   539      10.880 -22.003   9.490
ATOM   3068  H02 WTR   539      11.540 -21.878   8.134
TER   
ATOM   3069  O00 WTR   540       6.172 -24.651   5.772
ATOM   3070  H01 WTR   540       6.682 -24.118   6.382
ATOM   3071  H02 WTR   540       6.771 -24.821   5.045
TER   
ATOM   3072  O00 WTR   541       0.074 -27.483   9.833
ATOM   3073  H01 WTR   541       0.112 -26.768   9.197
ATOM   3074  H02 WTR   541      -0.194 -27.063  10.650
TER   
ATOM   3075  O00 WTR   542      -1.121 -22.348  11.049
ATOM   3076  H01 WTR   542      -1.181 -23.303  11.052
ATOM   3077  H02 WTR   542      -1.428 -22.085  11.916
TER   
ATOM   3078  O00 WTR   543      10.305 -24.569  12.763
ATOM   3079  H01 WTR   543      11.170 -24.273  12.478
ATOM   3080  H02 WTR   543      10.284 -24.377  13.701
TER   
ATOM   3081  O00 WTR   544       6.495 -33.707  11.658
ATOM   3082  H01 WTR   544       6.913 -33.327  10.884
ATOM   3083  H02 WTR   544       5.557 -33.607  11.498
TER   
ATOM   3084  O00 WTR   545       4.387 -22.739   4.818
ATOM   3085  H01 WTR   545       4.899 -23.461   5.183
ATOM   3086  H02 WTR   545       4.212 -22.167   5.565
TER   
ATOM   3087  O00 WTR   546       0.175 -22.625  19.794
ATOM   3088  H01 WTR   546      -0.185 -21.741  19.729
ATOM   3089  H02 WTR   546      -0.429 -23.168  19.287
TER   
ATOM   3090  O00 WTR   547      -0.851 -19.634   0.586
ATOM   3091  H01 WTR   547      -1.081 -19.598   1.514
ATOM   3092  H02 WTR   547      -1.562 -20.131   0.181
TER   
ATOM   3093  O00 WTR   548      -6.582 -27.452   6.429
ATOM   3094  H01 WTR   548      -6.127 -27.438   7.271
ATOM   3095  H02 WTR   548      -6.635 -28.380   6.200
TER   
ATOM   3096  O00 WTR   549       7.378 -31.267   0.142
ATOM   3097  H01 WTR   549       6.769 -31.186  -0.592
ATOM   3098  H02 WTR   549       7.041 -32.002   0.654
TER   
ATOM   3099  O00 WTR   550       7.839 -22.338  13.568
ATOM   3100  H01 WTR   550       7.900 -22.772  12.717
ATOM   3101  H02 WTR   550       8.013 -23.031  14.205
TER   
ATOM   3102  O00 WTR   551       3.590 -21.902   7.287
ATOM   3103  H01 WTR   551       4.252 -21.450   7.810
ATOM   3104  H02 WTR   551       3.519 -22.769   7.687
TER   
ATOM   3105  O00 WTR   552       3.847 -26.814   7.904
ATOM   3106  H01 WTR   552       3.355 -27.476   8.388
ATOM   3107  H02 WTR   552       3.469 -26.829   7.024
TER   
ATOM   3108  O00 WTR   553       5.784 -27.768   9.647
ATOM   3109  H01 WTR   553       5.347 -27.439   8.861
ATOM   3110  H02 WTR   553       6.696 -27.494   9.547
TER   
ATOM   3111  O00 WTR   554      -1.357 -22.801   7.837
ATOM   3112  H01 WTR   554      -1.129 -22.794   6.907
ATOM   3113  H02 WTR   554      -0.675 -23.333   8.247
TER   
ATOM   3114  O00 WTR   555      -9.549 -21.328   3.955
ATOM   3115  H01 WTR   555     -10.401 -21.762   3.997
ATOM   3116  H02 WTR   555      -9.747 -20.439   3.660
TER   
ATOM   3117  O00 WTR   556     -11.081 -20.451 -11.767
ATOM   3118  H01 WTR   556     -11.235 -21.049 -12.498
ATOM   3119  H02 WTR   556     -11.864 -20.531 -11.223
TER   
ATOM   3120  O00 WTR   557       1.702 -27.968   2.590
ATOM   3121  H01 WTR   557       1.167 -27.264   2.223
ATOM   3122  H02 WTR   557       2.567 -27.840   2.201
TER   
ATOM   3123  O00 WTR   558       7.038 -24.128  11.380
ATOM   3124  H01 WTR   558       6.236 -24.615  11.570
ATOM   3125  H02 WTR   558       7.743 -24.692  11.699
TER   
ATOM   3126  O00 WTR   559       8.335 -26.393  12.044
ATOM   3127  H01 WTR   559       8.727 -26.584  11.191
ATOM   3128  H02 WTR   559       9.052 -26.022  12.559
TER   
ATOM   3129  O00 WTR   560       0.854 -24.008   9.042
ATOM   3130  H01 WTR   560       0.465 -24.023   9.917
ATOM   3131  H02 WTR   560       1.307 -23.166   8.995
TER   
ATOM   3132  O00 WTR   561       4.386 -31.846  12.383
ATOM   3133  H01 WTR   561       4.532 -31.705  13.319
ATOM   3134  H02 WTR   561       4.531 -30.988  11.986
TER   
ATOM   3135  O00 WTR   562       4.975 -22.182  14.483
ATOM   3136  H01 WTR   562       5.891 -22.278  14.221
ATOM   3137  H02 WTR   562       4.537 -22.946  14.107
TER   
ATOM   3138  O00 WTR   563      11.610 -19.074   9.604
ATOM   3139  H01 WTR   563      10.970 -19.722   9.899
ATOM   3140  H02 WTR   563      11.877 -19.377   8.737
TER   
ATOM   3141  O00 WTR   564       9.079 -24.723  18.067
ATOM   3142  H01 WTR   564       8.284 -24.703  17.534
ATOM   3143  H02 WTR   564       8.993 -25.515  18.597
TER   
ATOM   3144  O00 WTR   565       5.789 -30.196   5.149
ATOM   3145  H01 WTR   565       4.841 -30.276   5.262
ATOM   3146  H02 WTR   565       6.155 -30.487   5.984
TER   
ATOM   3147  O00 WTR   566       4.747 -25.871  11.713
ATOM   3148  H01 WTR   566       3.887 -26.273  11.588
ATOM   3149  H02 WTR   566       5.370 -26.578  11.544
TER   
ATOM   3150  O00 WTR   567       2.870 -20.142  14.029
ATOM   3151  H01 WTR   567       2.241 -20.679  14.511
ATOM   3152  H02 WTR   567       3.711 -20.578  14.164
TER   
ATOM   3153  O00 WTR   568       4.351 -16.050   6.216
ATOM   3154  H01 WTR   568       4.716 -15.165   6.227
ATOM   3155  H02 WTR   568       5.082 -16.615   6.466
TER   
ATOM   3156  O00 WTR   569       9.950 -18.434  14.153
ATOM   3157  H01 WTR   569       9.099 -18.859  14.049
ATOM   3158  H02 WTR   569       9.916 -18.038  15.024
TER   
ATOM   3159  O00 WTR   570       6.334 -28.440  13.773
ATOM   3160  H01 WTR   570       7.028 -27.891  13.408
ATOM   3161  H02 WTR   570       5.873 -27.867  14.386
TER   
ATOM   3162  O00 WTR   571       8.016 -20.733   9.018
ATOM   3163  H01 WTR   571       7.074 -20.566   8.981
ATOM   3164  H02 WTR   571       8.411 -19.983   8.575
TER   
ATOM   3165  O00 WTR   572      10.856 -18.928  17.215
ATOM   3166  H01 WTR   572       9.990 -19.031  17.610
ATOM   3167  H02 WTR   572      11.448 -18.821  17.959
TER   
ATOM   3168  O00 WTR   573       1.968 -20.910   3.978
ATOM   3169  H01 WTR   573       2.338 -20.655   4.824
ATOM   3170  H02 WTR   573       2.495 -20.437   3.334
TER   
ATOM   3171  O00 WTR   574      -0.202 -25.606   6.499
ATOM   3172  H01 WTR   574      -0.658 -25.277   5.724
ATOM   3173  H02 WTR   574       0.642 -25.156   6.490
TER   
ATOM   3174  O00 WTR   575      11.305 -20.124   4.520
ATOM   3175  H01 WTR   575      11.984 -19.487   4.296
ATOM   3176  H02 WTR   575      11.451 -20.852   3.916
TER   
ATOM   3177  O00 WTR   576       7.612 -19.655  13.497
ATOM   3178  H01 WTR   576       7.588 -20.611  13.464
ATOM   3179  H02 WTR   576       6.944 -19.377  12.870
TER   
ATOM   3180  O00 WTR   577       3.542 -24.294  13.499
ATOM   3181  H01 WTR   577       2.708 -24.202  13.039
ATOM   3182  H02 WTR   577       4.016 -24.965  13.007
TER   
ATOM   3183  O00 WTR   578       8.002 -21.509   1.931
ATOM   3184  H01 WTR   578       7.200 -21.381   2.437
ATOM   3185  H02 WTR   578       7.698 -21.783   1.065
TER   
ATOM   3186  O00 WTR   579       3.809 -24.999   0.743
ATOM   3187  H01 WTR   579       4.655 -24.645   1.017
ATOM   3188  H02 WTR   579       3.947 -25.945   0.698
TER   
ATOM   3189  O00 WTR   580       6.430 -20.794 -11.508
ATOM   3190  H01 WTR   580       6.124 -21.008 -10.627
ATOM   3191  H02 WTR   580       6.827 -21.604 -11.827
TER   
ATOM   3192  O00 WTR   581      -0.511 -26.423   1.460
ATOM   3193  H01 WTR   581      -0.993 -27.210   1.715
ATOM   3194  H02 WTR   581      -1.024 -25.700   1.821
TER   
ATOM   3195  O00 WTR   582      -0.528 -19.771  -8.948
ATOM   3196  H01 WTR   582       0.268 -20.028  -9.414
ATOM   3197  H02 WTR   582      -0.786 -18.942  -9.351
TER   
ATOM   3198  O00 WTR   583       0.472 -26.212  -1.009
ATOM   3199  H01 WTR   583       0.122 -26.475  -0.158
ATOM   3200  H02 WTR   583       0.388 -25.258  -1.019
TER   
ATOM   3201  O00 WTR   584      11.914 -24.658  -6.324
ATOM   3202  H01 WTR   584      12.190 -23.797  -6.638
ATOM   3203  H02 WTR   584      12.463 -24.821  -5.557
TER   
ATOM   3204  O00 WTR   585      -9.225 -25.608  -8.214
ATOM   3205  H01 WTR   585      -9.628 -25.104  -7.507
ATOM   3206  H02 WTR   585      -8.319 -25.302  -8.242
TER   
ATOM   3207  O00 WTR   586      -4.146 -25.044  -6.841
ATOM   3208  H01 WTR   586      -3.363 -25.471  -7.189
ATOM   3209  H02 WTR   586      -4.452 -25.631  -6.149
TER   
ATOM   3210  O00 WTR   587      -7.237 -27.478  -9.625
ATOM   3211  H01 WTR   587      -6.772 -26.667  -9.418
ATOM   3212  H02 WTR   587      -8.131 -27.326  -9.317
TER   
ATOM   3213  O00 WTR   588      -5.223 -17.472  -1.631
ATOM   3214  H01 WTR   588      -4.587 -17.154  -2.272
ATOM   3215  H02 WTR   588      -5.928 -17.848  -2.158
TER   
ATOM   3216  O00 WTR   589      -8.344 -23.582  -1.826
ATOM   3217  H01 WTR   589      -7.652 -23.793  -1.200
ATOM   3218  H02 WTR   589      -8.586 -24.425  -2.210
TER   
ATOM   3219  O00 WTR   590     -11.194 -22.555  -1.679
ATOM   3220  H01 WTR   590     -10.710 -21.930  -1.140
ATOM   3221  H02 WTR   590     -10.517 -23.059  -2.130
TER   
ATOM   3222  O00 WTR   591     -12.357 -25.054  -5.189
ATOM   3223  H01 WTR   591     -11.582 -24.553  -5.444
ATOM   3224  H02 WTR   591     -12.611 -25.524  -5.983
TER   
ATOM   3225  O00 WTR   592      -4.849 -21.595  -5.219
ATOM   3226  H01 WTR   592      -5.257 -22.414  -5.499
ATOM   3227  H02 WTR   592      -3.938 -21.830  -5.040
TER   
ATOM   3228  O00 WTR   593      -6.216 -28.611  -3.467
ATOM   3229  H01 WTR   593      -5.577 -29.223  -3.102
ATOM   3230  H02 WTR   593      -7.066 -29.007  -3.273
TER   
ATOM   3231  O00 WTR   594      -9.018 -20.396 -10.010
ATOM   3232  H01 WTR   594      -8.404 -19.712 -10.275
ATOM   3233  H02 WTR   594      -9.743 -20.322 -10.631
TER   
ATOM   3234  O00 WTR   595       0.280 -25.726  -7.202
ATOM   3235  H01 WTR   595      -0.224 -26.367  -7.705
ATOM   3236  H02 WTR   595       0.616 -25.116  -7.858
TER   
ATOM   3237  O00 WTR   596      -5.049 -27.989 -11.170
ATOM   3238  H01 WTR   596      -5.807 -28.350 -10.710
ATOM   3239  H02 WTR   596      -5.425 -27.461 -11.874
TER   
ATOM   3240  O00 WTR   597       3.270 -17.811  -2.060
ATOM   3241  H01 WTR   597       3.449 -16.875  -2.158
ATOM   3242  H02 WTR   597       2.566 -17.853  -1.412
TER   
ATOM   3243  O00 WTR   598      -8.222 -21.249  -3.266
ATOM   3244  H01 WTR   598      -9.027 -21.398  -3.763
ATOM   3245  H02 WTR   598      -8.034 -22.093  -2.855
TER   
ATOM   3246  O00 WTR   599      -8.664 -26.198  -3.331
ATOM   3247  H01 WTR   599      -8.415 -27.043  -3.705
ATOM   3248  H02 WTR   599      -9.501 -26.365  -2.898
TER   
ATOM   3249  O00 WTR   600      -8.967 -29.668  -3.615
ATOM   3250  H01 WTR   600      -9.474 -30.368  -3.203
ATOM   3251  H02 WTR   600      -9.113 -29.787  -4.553
TER   
ATOM   3252  O00 WTR   601      -9.125 -30.105  -6.471
ATOM   3253  H01 WTR   601      -8.255 -30.241  -6.845
ATOM   3254  H02 WTR   601      -9.338 -29.196  -6.684
TER   
ATOM   3255  O00 WTR   602     -12.185 -21.262  -6.447
ATOM   3256  H01 WTR   602     -11.440 -20.990  -6.983
ATOM   3257  H02 WTR   602     -12.145 -20.696  -5.676
TER   
ATOM   3258  O00 WTR   603     -12.127 -19.042  -2.378
ATOM   3259  H01 WTR   603     -11.273 -18.912  -2.791
ATOM   3260  H02 WTR   603     -11.976 -18.852  -1.452
TER   
ATOM   3261  O00 WTR   604       2.234 -21.533  10.105
ATOM   3262  H01 WTR   604       3.143 -21.260   9.985
ATOM   3263  H02 WTR   604       1.828 -20.812  10.587
TER   
ATOM   3264  O00 WTR   605      -1.358 -28.752   1.958
ATOM   3265  H01 WTR   605      -2.017 -28.846   1.270
ATOM   3266  H02 WTR   605      -1.846 -28.863   2.774
TER   
ATOM   3267  O00 WTR   606      -3.708 -25.366   0.091
ATOM   3268  H01 WTR   606      -3.106 -24.622   0.070
ATOM   3269  H02 WTR   606      -4.575 -24.976  -0.023
TER   
ATOM   3270  O00 WTR   607      -2.649 -18.327  -5.575
ATOM   3271  H01 WTR   607      -3.585 -18.524  -5.602
ATOM   3272  H02 WTR   607      -2.555 -17.705  -4.853
TER   
ATOM   3273  O00 WTR   608     -10.237 -23.793  -6.315
ATOM   3274  H01 WTR   608     -10.740 -23.138  -6.799
ATOM   3275  H02 WTR   608      -9.327 -23.510  -6.403
TER   
ATOM   3276  O00 WTR   609       6.044 -32.345   2.816
ATOM   3277  H01 WTR   609       6.184 -31.670   3.480
ATOM   3278  H02 WTR   609       5.110 -32.546   2.871
TER   
ATOM   3279  O00 WTR   610      -2.288 -29.753  -5.119
ATOM   3280  H01 WTR   610      -2.665 -29.960  -4.264
ATOM   3281  H02 WTR   610      -1.396 -30.099  -5.078
TER   
ATOM   3282  O00 WTR   611       1.667 -29.041  -9.032
ATOM   3283  H01 WTR   611       1.874 -29.511  -9.840
ATOM   3284  H02 WTR   611       0.728 -28.868  -9.088
TER   
ATOM   3285  O00 WTR   612       3.017 -24.735   3.547
ATOM   3286  H01 WTR   612       3.298 -24.649   2.636
ATOM   3287  H02 WTR   612       3.517 -24.067   4.016
TER   
ATOM   3288  O00 WTR   613     -13.588 -21.368  -2.519
ATOM   3289  H01 WTR   613     -13.138 -20.546  -2.324
ATOM   3290  H02 WTR   613     -12.950 -22.048  -2.302
TER   
ATOM   3291  O00 WTR   614      -4.929 -31.902  -5.057
ATOM   3292  H01 WTR   614      -5.754 -31.778  -5.526
ATOM   3293  H02 WTR   614      -4.264 -31.935  -5.746
TER   
ATOM   3294  O00 WTR   615      -5.086 -26.298  -4.563
ATOM   3295  H01 WTR   615      -5.630 -27.033  -4.281
ATOM   3296  H02 WTR   615      -4.394 -26.245  -3.904
TER   
ATOM   3297  O00 WTR   616     -13.971 -21.375   4.260
ATOM   3298  H01 WTR   616     -14.451 -21.776   3.536
ATOM   3299  H02 WTR   616     -13.188 -21.917   4.357
TER   
ATOM   3300  O00 WTR   617       0.372 -30.212  -4.827
ATOM   3301  H01 WTR   617       0.715 -30.505  -3.983
ATOM   3302  H02 WTR   617       1.032 -29.600  -5.154
TER   
ATOM   3303  O00 WTR   618      -6.271 -24.731  -0.050
ATOM   3304  H01 WTR   618      -6.223 -25.301   0.717
ATOM   3305  H02 WTR   618      -6.366 -23.849   0.312
TER   
ATOM   3306  O00 WTR   619     -12.583 -24.958   2.379
ATOM   3307  H01 WTR   619     -12.837 -24.549   1.552
ATOM   3308  H02 WTR   619     -11.820 -25.492   2.159
TER   
ATOM   3309  O00 WTR   620       1.340 -22.220  14.876
ATOM   3310  H01 WTR   620       0.607 -22.245  15.491
ATOM   3311  H02 WTR   620       2.027 -22.734  15.299
TER   
ATOM   3312  O00 WTR   621      -6.656 -30.796  -7.460
ATOM   3313  H01 WTR   621      -6.010 -30.098  -7.345
ATOM   3314  H02 WTR   621      -6.425 -31.202  -8.296
TER   
ATOM   3315  O00 WTR   622      -2.856 -20.878  -1.466
ATOM   3316  H01 WTR   622      -3.780 -20.630  -1.439
ATOM   3317  H02 WTR   622      -2.529 -20.497  -2.281
TER   
ATOM   3318  O00 WTR   623      -6.698 -22.239   1.367
ATOM   3319  H01 WTR   623      -7.654 -22.243   1.325
ATOM   3320  H02 WTR   623      -6.496 -22.491   2.268
TER   
ATOM   3321  O00 WTR   624      -6.972 -24.371  -4.813
ATOM   3322  H01 WTR   624      -6.337 -25.087  -4.792
ATOM   3323  H02 WTR   624      -7.557 -24.547  -4.076
TER   
ATOM   3324  O00 WTR   625       0.756 -21.243  -4.427
ATOM   3325  H01 WTR   625       0.560 -21.502  -5.327
ATOM   3326  H02 WTR   625      -0.083 -20.947  -4.075
TER   
ATOM   3327  O00 WTR   626       9.415 -23.705   5.216
ATOM   3328  H01 WTR   626       8.990 -23.346   5.995
ATOM   3329  H02 WTR   626       9.639 -24.604   5.458
TER   
ATOM   3330  O00 WTR   627      -5.018 -28.672  -6.648
ATOM   3331  H01 WTR   627      -4.347 -29.191  -6.205
ATOM   3332  H02 WTR   627      -5.490 -28.236  -5.939
TER   
ATOM   3333  O00 WTR   628      -4.845 -28.785   2.709
ATOM   3334  H01 WTR   628      -4.662 -28.923   1.780
ATOM   3335  H02 WTR   628      -5.151 -27.880   2.761
TER   
ATOM   3336  O00 WTR   629      -0.491 -25.050  -4.243
ATOM   3337  H01 WTR   629       0.116 -25.162  -4.975
ATOM   3338  H02 WTR   629      -1.116 -24.392  -4.548
TER   
ATOM   3339  O00 WTR   630     -11.720 -15.942  -1.867
ATOM   3340  H01 WTR   630     -12.264 -15.260  -2.260
ATOM   3341  H02 WTR   630     -11.877 -15.861  -0.926
TER   
ATOM   3342  O00 WTR   631       0.898 -24.807 -10.208
ATOM   3343  H01 WTR   631       0.087 -25.314 -10.156
ATOM   3344  H02 WTR   631       0.649 -23.927  -9.927
TER   
ATOM   3345  O00 WTR   632      -2.383 -23.556  -5.359
ATOM   3346  H01 WTR   632      -2.930 -24.278  -5.666
ATOM   3347  H02 WTR   632      -1.850 -23.318  -6.118
TER   
ATOM   3348  O00 WTR   633      -6.167 -17.707   3.007
ATOM   3349  H01 WTR   633      -5.900 -17.717   2.088
ATOM   3350  H02 WTR   633      -5.446 -18.132   3.472
TER   
ATOM   3351  O00 WTR   634      -1.825 -22.900   0.004
ATOM   3352  H01 WTR   634      -2.310 -22.105  -0.219
ATOM   3353  H02 WTR   634      -1.365 -23.134  -0.802
TER   
ATOM   3354  O00 WTR   635       4.973 -27.906  -1.717
ATOM   3355  H01 WTR   635       4.190 -27.634  -2.198
ATOM   3356  H02 WTR   635       4.744 -27.781  -0.796
TER   
ATOM   3357  O00 WTR   636       5.498 -17.031  -3.778
ATOM   3358  H01 WTR   636       5.446 -16.095  -3.585
ATOM   3359  H02 WTR   636       6.245 -17.341  -3.267
TER   
ATOM   3360  O00 WTR   637       3.297 -20.262  -6.869
ATOM   3361  H01 WTR   637       3.557 -19.990  -5.989
ATOM   3362  H02 WTR   637       4.086 -20.148  -7.398
TER   
ATOM   3363  O00 WTR   638       5.004 -25.717  -6.334
ATOM   3364  H01 WTR   638       4.445 -25.514  -7.084
ATOM   3365  H02 WTR   638       4.496 -25.438  -5.572
TER   
ATOM   3366  O00 WTR   639       3.920 -27.782   1.337
ATOM   3367  H01 WTR   639       3.756 -28.680   1.051
ATOM   3368  H02 WTR   639       4.631 -27.859   1.974
TER   
ATOM   3369  O00 WTR   640       3.087 -23.753  -4.530
ATOM   3370  H01 WTR   640       2.196 -23.600  -4.217
ATOM   3371  H02 WTR   640       3.647 -23.464  -3.810
TER   
ATOM   3372  O00 WTR   641       4.841 -23.780 -11.119
ATOM   3373  H01 WTR   641       4.759 -23.553 -10.193
ATOM   3374  H02 WTR   641       5.600 -23.281 -11.422
TER   
ATOM   3375  O00 WTR   642      13.523 -28.963   0.530
ATOM   3376  H01 WTR   642      12.786 -29.498   0.236
ATOM   3377  H02 WTR   642      13.677 -28.349  -0.188
TER   
ATOM   3378  O00 WTR   643       3.240 -19.875  -4.206
ATOM   3379  H01 WTR   643       2.342 -20.198  -4.130
ATOM   3380  H02 WTR   643       3.253 -19.078  -3.675
TER   
ATOM   3381  O00 WTR   644      13.955 -24.945  -4.302
ATOM   3382  H01 WTR   644      13.727 -25.039  -3.378
ATOM   3383  H02 WTR   644      13.933 -24.001  -4.460
TER   
ATOM   3384  O00 WTR   645      10.322 -26.996  -5.672
ATOM   3385  H01 WTR   645       9.374 -26.882  -5.608
ATOM   3386  H02 WTR   645      10.653 -26.128  -5.901
TER   
ATOM   3387  O00 WTR   646      13.209 -26.924   5.397
ATOM   3388  H01 WTR   646      13.839 -27.611   5.617
ATOM   3389  H02 WTR   646      12.785 -26.712   6.228
TER   
ATOM   3390  O00 WTR   647       2.173 -28.031  -6.603
ATOM   3391  H01 WTR   647       1.878 -28.395  -7.438
ATOM   3392  H02 WTR   647       1.866 -27.124  -6.616
TER   
ATOM   3393  O00 WTR   648       9.499 -18.005 -14.388
ATOM   3394  H01 WTR   648       9.039 -18.036 -15.227
ATOM   3395  H02 WTR   648       9.747 -17.086 -14.285
TER   
ATOM   3396  O00 WTR   649      10.305 -26.482   4.554
ATOM   3397  H01 WTR   649      11.084 -26.476   5.109
ATOM   3398  H02 WTR   649      10.596 -26.885   3.736
TER   
ATOM   3399  O00 WTR   650       4.628 -23.987  -8.551
ATOM   3400  H01 WTR   650       5.537 -24.195  -8.339
ATOM   3401  H02 WTR   650       4.216 -24.837  -8.703
TER   
ATOM   3402  O00 WTR   651      -2.313 -21.149  13.499
ATOM   3403  H01 WTR   651      -2.170 -20.291  13.100
ATOM   3404  H02 WTR   651      -3.144 -21.062  13.965
TER   
ATOM   3405  O00 WTR   652       7.468 -25.631   3.651
ATOM   3406  H01 WTR   652       7.206 -26.530   3.451
ATOM   3407  H02 WTR   652       8.416 -25.680   3.774
TER   
ATOM   3408  O00 WTR   653       4.117 -22.056  17.254
ATOM   3409  H01 WTR   653       4.483 -22.268  16.395
ATOM   3410  H02 WTR   653       3.499 -21.345  17.083
TER   
ATOM   3411  O00 WTR   654       9.354 -25.357 -13.058
ATOM   3412  H01 WTR   654       9.794 -24.677 -13.568
ATOM   3413  H02 WTR   654       9.859 -25.415 -12.248
TER   
ATOM   3414  O00 WTR   655       9.708 -24.454   8.304
ATOM   3415  H01 WTR   655       8.937 -24.041   7.915
ATOM   3416  H02 WTR   655      10.215 -23.725   8.663
TER   
ATOM   3417  O00 WTR   656      12.058 -25.561  -9.041
ATOM   3418  H01 WTR   656      12.086 -25.420  -8.094
ATOM   3419  H02 WTR   656      11.475 -26.311  -9.155
TER   
ATOM   3420  O00 WTR   657      12.117 -27.913   2.931
ATOM   3421  H01 WTR   657      12.612 -27.903   3.750
ATOM   3422  H02 WTR   657      12.775 -28.079   2.255
TER   
ATOM   3423  O00 WTR   658       6.964 -24.190 -15.956
ATOM   3424  H01 WTR   658       6.308 -24.637 -15.421
ATOM   3425  H02 WTR   658       7.639 -24.852 -16.110
TER   
ATOM   3426  O00 WTR   659       9.983 -28.616  -3.655
ATOM   3427  H01 WTR   659      10.836 -28.943  -3.370
ATOM   3428  H02 WTR   659      10.174 -28.090  -4.431
TER   
ATOM   3429  O00 WTR   660      12.289 -19.423  -6.199
ATOM   3430  H01 WTR   660      12.315 -19.099  -7.099
ATOM   3431  H02 WTR   660      12.946 -18.902  -5.737
TER   
ATOM   3432  O00 WTR   661       9.883 -23.734   2.284
ATOM   3433  H01 WTR   661       9.439 -23.037   1.801
ATOM   3434  H02 WTR   661       9.515 -23.687   3.166
TER   
ATOM   3435  O00 WTR   662      -1.050 -28.055  -8.187
ATOM   3436  H01 WTR   662      -1.899 -27.867  -8.588
ATOM   3437  H02 WTR   662      -1.254 -28.245  -7.272
TER   
ATOM   3438  O00 WTR   663       2.437 -27.503  -2.758
ATOM   3439  H01 WTR   663       1.805 -26.874  -2.411
ATOM   3440  H02 WTR   663       2.494 -27.295  -3.691
TER   
ATOM   3441  O00 WTR   664       7.989 -27.057   6.641
ATOM   3442  H01 WTR   664       8.789 -27.020   6.117
ATOM   3443  H02 WTR   664       7.341 -26.580   6.122
TER   
ATOM   3444  O00 WTR   665       8.275 -26.734   9.171
ATOM   3445  H01 WTR   665       8.846 -26.035   8.852
ATOM   3446  H02 WTR   665       8.047 -27.234   8.388
TER   
ATOM   3447  O00 WTR   666       5.511 -30.679  -1.820
ATOM   3448  H01 WTR   666       5.183 -29.780  -1.853
ATOM   3449  H02 WTR   666       5.495 -30.973  -2.731
TER   
ATOM   3450  O00 WTR   667       5.457 -21.716   2.529
ATOM   3451  H01 WTR   667       5.633 -22.507   2.020
ATOM   3452  H02 WTR   667       5.281 -22.034   3.414
TER   
ATOM   3453  O00 WTR   668       3.349 -31.978   3.499
ATOM   3454  H01 WTR   668       3.437 -31.241   2.895
ATOM   3455  H02 WTR   668       2.404 -32.106   3.584
TER   
ATOM   3456  O00 WTR   669       9.857 -23.138  -4.228
ATOM   3457  H01 WTR   669       9.059 -22.645  -4.418
ATOM   3458  H02 WTR   669      10.151 -23.457  -5.081
TER   
ATOM   3459  O00 WTR   670      -9.738 -18.732   3.092
ATOM   3460  H01 WTR   670     -10.419 -18.905   2.442
ATOM   3461  H02 WTR   670      -9.150 -18.110   2.664
TER   
ATOM   3462  O00 WTR   671      -0.125 -29.270  -1.364
ATOM   3463  H01 WTR   671       0.292 -29.672  -0.602
ATOM   3464  H02 WTR   671       0.302 -28.417  -1.449
TER   
ATOM   3465  O00 WTR   672       7.265 -21.198  -7.176
ATOM   3466  H01 WTR   672       7.125 -22.132  -7.336
ATOM   3467  H02 WTR   672       8.202 -21.068  -7.318
TER   
ATOM   3468  O00 WTR   673       2.101 -22.669  -7.286
ATOM   3469  H01 WTR   673       2.621 -23.439  -7.057
ATOM   3470  H02 WTR   673       2.659 -21.926  -7.055
TER   
ATOM   3471  O00 WTR   674       8.197 -28.721   0.707
ATOM   3472  H01 WTR   674       7.940 -29.561   0.328
ATOM   3473  H02 WTR   674       8.172 -28.108  -0.028
TER   
ATOM   3474  O00 WTR   675      -2.198 -26.980  -5.677
ATOM   3475  H01 WTR   675      -2.051 -27.849  -5.303
ATOM   3476  H02 WTR   675      -1.724 -26.386  -5.095
TER   
ATOM   3477  O00 WTR   676       4.422 -28.380  -5.468
ATOM   3478  H01 WTR   676       4.789 -27.553  -5.781
ATOM   3479  H02 WTR   676       3.557 -28.427  -5.874
TER   
ATOM   3480  O00 WTR   677       2.887 -26.016  -8.865
ATOM   3481  H01 WTR   677       2.246 -25.736  -9.519
ATOM   3482  H02 WTR   677       2.857 -26.972  -8.893
TER   
ATOM   3483  O00 WTR   678      -3.301 -26.078  -2.539
ATOM   3484  H01 WTR   678      -3.604 -25.898  -1.649
ATOM   3485  H02 WTR   678      -2.422 -25.701  -2.573
TER   
ATOM   3486  O00 WTR   679       5.412 -18.606   5.087
ATOM   3487  H01 WTR   679       5.354 -17.857   4.494
ATOM   3488  H02 WTR   679       4.610 -18.564   5.607
TER   
ATOM   3489  O00 WTR   680      13.463 -18.461  -1.855
ATOM   3490  H01 WTR   680      12.698 -18.959  -1.566
ATOM   3491  H02 WTR   680      14.187 -18.812  -1.336
TER   
ATOM   3492  O00 WTR   681       6.240 -24.289   1.483
ATOM   3493  H01 WTR   681       6.800 -24.303   0.707
ATOM   3494  H02 WTR   681       6.758 -24.721   2.162
TER   
ATOM   3495  O00 WTR   682       7.742 -25.970  -5.426
ATOM   3496  H01 WTR   682       6.855 -25.955  -5.786
ATOM   3497  H02 WTR   682       7.663 -25.538  -4.575
TER   
ATOM   3498  O00 WTR   683       0.723 -21.969  -9.892
ATOM   3499  H01 WTR   683       1.060 -21.512 -10.663
ATOM   3500  H02 WTR   683       1.484 -22.065  -9.319
TER   
ATOM   3501  O00 WTR   684      10.245 -21.071  -6.608
ATOM   3502  H01 WTR   684      10.812 -20.370  -6.287
ATOM   3503  H02 WTR   684      10.607 -21.301  -7.463
TER   
ATOM   3504  O00 WTR   685       5.079 -21.607  -3.129
ATOM   3505  H01 WTR   685       5.320 -20.999  -2.431
ATOM   3506  H02 WTR   685       4.498 -21.102  -3.698
TER   
ATOM   3507  O00 WTR   686      16.590 -18.487  10.774
ATOM   3508  H01 WTR   686      16.841 -18.778  11.651
ATOM   3509  H02 WTR   686      15.692 -18.799  10.665
TER   
ATOM   3510  O00 WTR   687      11.686 -26.358   7.388
ATOM   3511  H01 WTR   687      10.889 -26.523   7.891
ATOM   3512  H02 WTR   687      11.768 -25.405   7.373
TER   
ATOM   3513  O00 WTR   688      10.756 -16.737   8.233
ATOM   3514  H01 WTR   688      11.105 -17.396   8.833
ATOM   3515  H02 WTR   688      11.434 -16.637   7.565
TER   
ATOM   3516  O00 WTR   689      10.060 -20.982  10.686
ATOM   3517  H01 WTR   689       9.184 -21.138  10.335
ATOM   3518  H02 WTR   689      10.056 -21.408  11.542
TER   
ATOM   3519  O00 WTR   690      13.287 -23.278   0.267
ATOM   3520  H01 WTR   690      12.900 -22.919   1.066
ATOM   3521  H02 WTR   690      12.836 -24.112   0.136
TER   
ATOM   3522  O00 WTR   691      16.947 -18.314  13.561
ATOM   3523  H01 WTR   691      16.402 -18.911  14.075
ATOM   3524  H02 WTR   691      17.705 -18.141  14.119
TER   
ATOM   3525  O00 WTR   692      11.808 -21.207  15.818
ATOM   3526  H01 WTR   692      12.655 -21.190  16.264
ATOM   3527  H02 WTR   692      11.315 -20.487  16.211
TER   
ATOM   3528  O00 WTR   693      12.115 -20.553   7.102
ATOM   3529  H01 WTR   693      11.506 -20.374   6.385
ATOM   3530  H02 WTR   693      12.872 -19.997   6.919
TER   
ATOM   3531  O00 WTR   694      16.265 -18.276   0.722
ATOM   3532  H01 WTR   694      17.075 -18.383   1.221
ATOM   3533  H02 WTR   694      15.800 -17.567   1.167
TER   
ATOM   3534  O00 WTR   695      17.773 -18.747   4.890
ATOM   3535  H01 WTR   695      18.222 -18.521   4.075
ATOM   3536  H02 WTR   695      17.751 -17.928   5.386
TER   
ATOM   3537  O00 WTR   696      15.593 -20.040  15.133
ATOM   3538  H01 WTR   696      15.304 -19.207  15.506
ATOM   3539  H02 WTR   696      14.811 -20.398  14.711
TER   
ATOM   3540  O00 WTR   697      14.242 -17.083  13.327
ATOM   3541  H01 WTR   697      13.644 -17.810  13.154
ATOM   3542  H02 WTR   697      15.109 -17.487  13.357
TER   
ATOM   3543  O00 WTR   698      12.750 -23.465  11.858
ATOM   3544  H01 WTR   698      12.834 -22.742  12.479
ATOM   3545  H02 WTR   698      12.782 -23.047  10.997
TER   
ATOM   3546  O00 WTR   699      19.006 -16.061  11.744
ATOM   3547  H01 WTR   699      18.324 -16.727  11.657
ATOM   3548  H02 WTR   699      19.538 -16.359  12.482
TER   
ATOM   3549  O00 WTR   700      10.776 -15.060 -13.160
ATOM   3550  H01 WTR   700      10.193 -15.231 -12.421
ATOM   3551  H02 WTR   700      10.978 -14.127 -13.096
TER   
ATOM   3552  O00 WTR   701      11.415 -25.671   0.894
ATOM   3553  H01 WTR   701      10.896 -25.006   1.346
ATOM   3554  H02 WTR   701      11.796 -26.197   1.597
TER   
ATOM   3555  O00 WTR   702      14.692 -24.466   6.396
ATOM   3556  H01 WTR   702      15.103 -24.890   7.149
ATOM   3557  H02 WTR   702      14.245 -25.176   5.935
TER   
ATOM   3558  O00 WTR   703      15.565 -23.574   9.723
ATOM   3559  H01 WTR   703      15.246 -23.327  10.591
ATOM   3560  H02 WTR   703      15.435 -22.791   9.188
TER   
ATOM   3561  O00 WTR   704       5.738 -13.742   6.575
ATOM   3562  H01 WTR   704       6.332 -14.028   7.269
ATOM   3563  H02 WTR   704       6.111 -14.111   5.774
TER   
ATOM   3564  O00 WTR   705       7.511 -24.147  -7.910
ATOM   3565  H01 WTR   705       8.263 -24.555  -8.341
ATOM   3566  H02 WTR   705       7.402 -24.642  -7.098
TER   
ATOM   3567  O00 WTR   706      14.916 -19.184  -9.276
ATOM   3568  H01 WTR   706      14.688 -19.999  -9.723
ATOM   3569  H02 WTR   706      14.074 -18.798  -9.035
TER   
ATOM   3570  O00 WTR   707      16.319 -22.819   1.821
ATOM   3571  H01 WTR   707      16.478 -22.091   1.221
ATOM   3572  H02 WTR   707      16.685 -23.582   1.374
TER   
ATOM   3573  O00 WTR   708      14.422 -21.770  -2.197
ATOM   3574  H01 WTR   708      14.535 -22.349  -1.443
ATOM   3575  H02 WTR   708      13.998 -20.990  -1.839
TER   
ATOM   3576  O00 WTR   709      12.978 -15.543  -9.927
ATOM   3577  H01 WTR   709      12.740 -14.924  -9.237
ATOM   3578  H02 WTR   709      12.899 -16.403  -9.516
TER   
ATOM   3579  O00 WTR   710      11.360 -27.194  -1.174
ATOM   3580  H01 WTR   710      11.439 -26.584  -0.441
ATOM   3581  H02 WTR   710      10.823 -27.910  -0.833
TER   
ATOM   3582  O00 WTR   711      14.970 -22.461   4.596
ATOM   3583  H01 WTR   711      14.969 -23.277   5.096
ATOM   3584  H02 WTR   711      15.487 -22.658   3.815
TER   
ATOM   3585  O00 WTR   712      12.238 -22.001   2.836
ATOM   3586  H01 WTR   712      12.814 -22.361   3.510
ATOM   3587  H02 WTR   712      11.558 -22.665   2.721
TER   
ATOM   3588  O00 WTR   713      10.624 -29.667  -0.188
ATOM   3589  H01 WTR   713      10.311 -29.262   0.620
ATOM   3590  H02 WTR   713       9.876 -30.170  -0.510
TER   
ATOM   3591  O00 WTR   714      10.150 -27.514  -9.167
ATOM   3592  H01 WTR   714       9.595 -27.685  -8.406
ATOM   3593  H02 WTR   714      10.498 -28.373  -9.407
TER   
ATOM   3594  O00 WTR   715      11.851 -13.869  -8.275
ATOM   3595  H01 WTR   715      12.131 -13.691  -7.377
ATOM   3596  H02 WTR   715      12.095 -13.083  -8.763
TER   
ATOM   3597  O00 WTR   716      13.986 -23.695  -9.086
ATOM   3598  H01 WTR   716      13.224 -24.272  -9.042
ATOM   3599  H02 WTR   716      14.737 -24.287  -9.047
TER   
ATOM   3600  O00 WTR   717      14.250 -21.415 -10.889
ATOM   3601  H01 WTR   717      14.217 -22.308 -10.544
ATOM   3602  H02 WTR   717      13.756 -21.456 -11.707
TER   
ATOM   3603  O00 WTR   718       9.709 -24.460  -9.538
ATOM   3604  H01 WTR   718      10.489 -24.990  -9.375
ATOM   3605  H02 WTR   718      10.049 -23.630  -9.872
TER   
ATOM   3606  O00 WTR   719     -16.722 -19.556   9.317
ATOM   3607  H01 WTR   719     -15.878 -20.003   9.380
ATOM   3608  H02 WTR   719     -16.994 -19.428  10.226
TER   
ATOM   3609  O00 WTR   720      -9.102 -16.126 -10.478
ATOM   3610  H01 WTR   720      -8.412 -16.751 -10.699
ATOM   3611  H02 WTR   720      -9.717 -16.178 -11.209
TER   
ATOM   3612  O00 WTR   721     -22.444  -8.819   2.632
ATOM   3613  H01 WTR   721     -22.358  -8.335   3.453
ATOM   3614  H02 WTR   721     -21.728  -9.454   2.652
TER   
ATOM   3615  O00 WTR   722     -18.004  -6.951   0.897
ATOM   3616  H01 WTR   722     -18.252  -6.028   0.931
ATOM   3617  H02 WTR   722     -18.596  -7.336   0.251
TER   
ATOM   3618  O00 WTR   723     -10.488  -6.385  -9.575
ATOM   3619  H01 WTR   723     -11.383  -6.287  -9.251
ATOM   3620  H02 WTR   723     -10.578  -6.903 -10.375
TER   
ATOM   3621  O00 WTR   724     -17.183 -16.426   0.532
ATOM   3622  H01 WTR   724     -16.351 -16.859   0.725
ATOM   3623  H02 WTR   724     -17.833 -17.128   0.570
TER   
ATOM   3624  O00 WTR   725     -11.965 -11.034  12.214
ATOM   3625  H01 WTR   725     -11.684 -10.170  12.517
ATOM   3626  H02 WTR   725     -12.122 -11.530  13.018
TER   
ATOM   3627  O00 WTR   726     -18.813 -15.492  -4.333
ATOM   3628  H01 WTR   726     -18.658 -16.435  -4.398
ATOM   3629  H02 WTR   726     -18.930 -15.206  -5.239
TER   
ATOM   3630  O00 WTR   727     -15.056  -9.251  10.178
ATOM   3631  H01 WTR   727     -14.695  -9.062  11.044
ATOM   3632  H02 WTR   727     -15.772  -8.624  10.074
TER   
ATOM   3633  O00 WTR   728     -17.809 -15.273   3.191
ATOM   3634  H01 WTR   728     -18.667 -14.944   2.924
ATOM   3635  H02 WTR   728     -17.516 -15.806   2.451
TER   
ATOM   3636  O00 WTR   729     -17.285 -20.267   0.328
ATOM   3637  H01 WTR   729     -16.924 -20.125  -0.546
ATOM   3638  H02 WTR   729     -16.800 -19.664   0.890
TER   
ATOM   3639  O00 WTR   730     -16.074 -11.592   4.539
ATOM   3640  H01 WTR   730     -16.250 -11.598   3.598
ATOM   3641  H02 WTR   730     -15.341 -12.197   4.650
TER   
ATOM   3642  O00 WTR   731     -12.050 -16.140   7.422
ATOM   3643  H01 WTR   731     -11.398 -16.615   6.906
ATOM   3644  H02 WTR   731     -11.828 -15.217   7.298
TER   
ATOM   3645  O00 WTR   732     -22.793  -9.624   7.808
ATOM   3646  H01 WTR   732     -22.666 -10.407   7.272
ATOM   3647  H02 WTR   732     -23.433  -9.886   8.469
TER   
ATOM   3648  O00 WTR   733      -7.911 -11.983   6.565
ATOM   3649  H01 WTR   733      -7.791 -12.914   6.378
ATOM   3650  H02 WTR   733      -7.506 -11.535   5.822
TER   
ATOM   3651  O00 WTR   734     -15.428  -6.834  -0.119
ATOM   3652  H01 WTR   734     -15.020  -6.003   0.126
ATOM   3653  H02 WTR   734     -16.342  -6.739   0.149
TER   
ATOM   3654  O00 WTR   735     -19.966  -8.695  13.502
ATOM   3655  H01 WTR   735     -20.345  -9.516  13.189
ATOM   3656  H02 WTR   735     -19.025  -8.795  13.359
TER   
ATOM   3657  O00 WTR   736     -22.317 -11.809   6.376
ATOM   3658  H01 WTR   736     -22.939 -11.829   5.649
ATOM   3659  H02 WTR   736     -22.348 -12.693   6.743
TER   
ATOM   3660  O00 WTR   737     -17.289  -9.045  13.524
ATOM   3661  H01 WTR   737     -16.893  -8.279  13.108
ATOM   3662  H02 WTR   737     -16.549  -9.533  13.883
TER   
ATOM   3663  O00 WTR   738     -11.441 -22.116   7.865
ATOM   3664  H01 WTR   738     -10.739 -22.075   7.215
ATOM   3665  H02 WTR   738     -10.989 -22.086   8.708
TER   
ATOM   3666  O00 WTR   739     -23.771 -13.942  -3.304
ATOM   3667  H01 WTR   739     -23.606 -13.307  -2.607
ATOM   3668  H02 WTR   739     -23.914 -13.408  -4.085
TER   
ATOM   3669  O00 WTR   740     -17.266  -7.552  10.305
ATOM   3670  H01 WTR   740     -17.931  -6.958  10.653
ATOM   3671  H02 WTR   740     -17.682  -7.956   9.543
TER   
ATOM   3672  O00 WTR   741     -21.691  -7.656   5.156
ATOM   3673  H01 WTR   741     -21.967  -7.743   6.068
ATOM   3674  H02 WTR   741     -20.737  -7.720   5.187
TER   
ATOM   3675  O00 WTR   742     -18.529  -1.151   2.308
ATOM   3676  H01 WTR   742     -18.940  -0.837   1.503
ATOM   3677  H02 WTR   742     -19.235  -1.150   2.955
TER   
ATOM   3678  O00 WTR   743     -14.840 -24.733  -8.152
ATOM   3679  H01 WTR   743     -15.143 -24.167  -7.442
ATOM   3680  H02 WTR   743     -14.257 -25.362  -7.726
TER   
ATOM   3681  O00 WTR   744     -17.254 -14.574   6.023
ATOM   3682  H01 WTR   744     -17.007 -13.653   5.942
ATOM   3683  H02 WTR   744     -17.299 -14.892   5.121
TER   
ATOM   3684  O00 WTR   745     -13.906  -9.637   5.704
ATOM   3685  H01 WTR   745     -14.506  -9.347   5.017
ATOM   3686  H02 WTR   745     -14.109  -9.074   6.452
TER   
ATOM   3687  O00 WTR   746     -15.252 -13.834   2.590
ATOM   3688  H01 WTR   746     -16.184 -13.866   2.807
ATOM   3689  H02 WTR   746     -14.835 -14.400   3.239
TER   
ATOM   3690  O00 WTR   747     -11.284 -11.298   8.342
ATOM   3691  H01 WTR   747     -11.904 -10.940   8.977
ATOM   3692  H02 WTR   747     -11.317 -10.690   7.604
TER   
ATOM   3693  O00 WTR   748     -17.350 -10.670   6.807
ATOM   3694  H01 WTR   748     -16.717 -10.942   6.143
ATOM   3695  H02 WTR   748     -17.605 -11.484   7.243
TER   
ATOM   3696  O00 WTR   749     -21.765 -14.611   6.804
ATOM   3697  H01 WTR   749     -21.377 -14.644   5.930
ATOM   3698  H02 WTR   749     -21.751 -15.518   7.108
TER   
ATOM   3699  O00 WTR   750     -20.906 -17.392   6.647
ATOM   3700  H01 WTR   750     -20.233 -17.028   7.224
ATOM   3701  H02 WTR   750     -20.761 -18.338   6.677
TER   
ATOM   3702  O00 WTR   751     -16.582 -15.551  14.882
ATOM   3703  H01 WTR   751     -16.862 -15.382  13.983
ATOM   3704  H02 WTR   751     -17.312 -15.248  15.422
TER   
ATOM   3705  O00 WTR   752     -16.664 -11.552  11.561
ATOM   3706  H01 WTR   752     -15.932 -12.164  11.476
ATOM   3707  H02 WTR   752     -16.294 -10.796  12.017
TER   
ATOM   3708  O00 WTR   753     -18.619 -13.309  -9.447
ATOM   3709  H01 WTR   753     -18.390 -12.395  -9.616
ATOM   3710  H02 WTR   753     -17.788 -13.780  -9.507
TER   
ATOM   3711  O00 WTR   754     -16.623  -5.720   7.585
ATOM   3712  H01 WTR   754     -17.570  -5.850   7.532
ATOM   3713  H02 WTR   754     -16.296  -6.511   8.014
TER   
ATOM   3714  O00 WTR   755     -13.080  -4.028   8.077
ATOM   3715  H01 WTR   755     -13.138  -4.983   8.063
ATOM   3716  H02 WTR   755     -13.934  -3.731   7.764
TER   
ATOM   3717  O00 WTR   756     -20.535   6.364   5.431
ATOM   3718  H01 WTR   756     -19.732   6.421   4.913
ATOM   3719  H02 WTR   756     -21.240   6.411   4.785
TER   
ATOM   3720  O00 WTR   757     -19.368 -12.591   1.220
ATOM   3721  H01 WTR   757     -19.135 -13.085   0.435
ATOM   3722  H02 WTR   757     -18.528 -12.343   1.607
TER   
ATOM   3723  O00 WTR   758     -10.812  -2.769  12.719
ATOM   3724  H01 WTR   758     -11.495  -2.602  12.071
ATOM   3725  H02 WTR   758     -10.647  -1.916  13.120
TER   
ATOM   3726  O00 WTR   759     -20.460 -10.592   2.617
ATOM   3727  H01 WTR   759     -20.273 -11.260   1.958
ATOM   3728  H02 WTR   759     -20.559 -11.082   3.434
TER   
ATOM   3729  O00 WTR   760     -14.710 -14.076  11.601
ATOM   3730  H01 WTR   760     -13.819 -14.421  11.544
ATOM   3731  H02 WTR   760     -14.771 -13.713  12.485
TER   
ATOM   3732  O00 WTR   761     -19.143 -12.535  11.720
ATOM   3733  H01 WTR   761     -18.358 -11.996  11.816
ATOM   3734  H02 WTR   761     -19.334 -12.516  10.782
TER   
ATOM   3735  O00 WTR   762     -16.139 -12.292  -2.546
ATOM   3736  H01 WTR   762     -16.442 -13.118  -2.170
ATOM   3737  H02 WTR   762     -15.917 -11.751  -1.788
TER   
ATOM   3738  O00 WTR   763     -16.694 -16.940   8.964
ATOM   3739  H01 WTR   763     -15.950 -17.047   8.372
ATOM   3740  H02 WTR   763     -16.918 -17.831   9.232
TER   
ATOM   3741  O00 WTR   764     -20.214 -12.852   8.244
ATOM   3742  H01 WTR   764     -19.321 -13.194   8.271
ATOM   3743  H02 WTR   764     -20.754 -13.606   8.007
TER   
ATOM   3744  O00 WTR   765     -21.913 -21.300  -1.111
ATOM   3745  H01 WTR   765     -21.712 -20.845  -1.928
ATOM   3746  H02 WTR   765     -21.913 -20.612  -0.446
TER   
ATOM   3747  O00 WTR   766     -18.691  -7.902   5.557
ATOM   3748  H01 WTR   766     -18.743  -8.466   6.328
ATOM   3749  H02 WTR   766     -17.758  -7.709   5.463
TER   
ATOM   3750  O00 WTR   767     -15.787  -8.468   7.527
ATOM   3751  H01 WTR   767     -16.266  -9.276   7.341
ATOM   3752  H02 WTR   767     -15.261  -8.674   8.301
TER   
ATOM   3753  O00 WTR   768     -19.776 -11.985   4.925
ATOM   3754  H01 WTR   768     -20.528 -11.877   5.508
ATOM   3755  H02 WTR   768     -19.027 -11.688   5.442
TER   
ATOM   3756  O00 WTR   769     -14.183 -20.456   9.912
ATOM   3757  H01 WTR   769     -13.866 -20.480   9.009
ATOM   3758  H02 WTR   769     -13.958 -19.579  10.222
TER   
ATOM   3759  O00 WTR   770     -16.289  -7.106  -9.395
ATOM   3760  H01 WTR   770     -16.176  -6.234  -9.017
ATOM   3761  H02 WTR   770     -17.189  -7.348  -9.174
TER   
ATOM   3762  O00 WTR   771     -18.303  -2.067   7.981
ATOM   3763  H01 WTR   771     -17.498  -2.535   8.204
ATOM   3764  H02 WTR   771     -18.009  -1.317   7.464
TER   
ATOM   3765  O00 WTR   772     -24.642   5.907   0.988
ATOM   3766  H01 WTR   772     -24.427   5.040   0.644
ATOM   3767  H02 WTR   772     -24.636   6.478   0.219
TER   
ATOM   3768  O00 WTR   773     -15.557  -2.271   5.844
ATOM   3769  H01 WTR   773     -14.637  -2.449   5.648
ATOM   3770  H02 WTR   773     -15.750  -1.460   5.374
TER   
ATOM   3771  O00 WTR   774     -16.852   5.407   9.691
ATOM   3772  H01 WTR   774     -16.010   5.769   9.415
ATOM   3773  H02 WTR   774     -16.927   5.652  10.613
TER   
ATOM   3774  O00 WTR   775     -19.242  -5.349  10.642
ATOM   3775  H01 WTR   775     -19.708  -4.896   9.940
ATOM   3776  H02 WTR   775     -19.878  -5.403  11.356
TER   
ATOM   3777  O00 WTR   776     -18.795  -8.820   8.347
ATOM   3778  H01 WTR   776     -18.209  -9.521   8.062
ATOM   3779  H02 WTR   776     -19.544  -9.275   8.732
TER   
ATOM   3780  O00 WTR   777     -10.539  -4.295   4.890
ATOM   3781  H01 WTR   777      -9.864  -4.969   4.800
ATOM   3782  H02 WTR   777     -10.490  -4.029   5.808
TER   
ATOM   3783  O00 WTR   778     -20.710 -10.379   9.353
ATOM   3784  H01 WTR   778     -20.496 -11.214   8.937
ATOM   3785  H02 WTR   778     -21.433 -10.030   8.831
TER   
ATOM   3786  O00 WTR   779     -20.894   1.110   6.161
ATOM   3787  H01 WTR   779     -21.025   2.016   6.441
ATOM   3788  H02 WTR   779     -19.952   0.966   6.244
TER   
ATOM   3789  O00 WTR   780     -14.871  -2.898  11.966
ATOM   3790  H01 WTR   780     -15.395  -3.502  11.440
ATOM   3791  H02 WTR   780     -15.265  -2.040  11.810
TER   
ATOM   3792  O00 WTR   781     -12.681   0.039   9.311
ATOM   3793  H01 WTR   781     -12.240   0.785   9.717
ATOM   3794  H02 WTR   781     -12.704  -0.629   9.997
TER   
ATOM   3795  O00 WTR   782     -17.928   0.018   6.319
ATOM   3796  H01 WTR   782     -17.362   0.554   6.874
ATOM   3797  H02 WTR   782     -17.459  -0.042   5.486
TER   
ATOM   3798  O00 WTR   783     -22.680   0.035  -7.649
ATOM   3799  H01 WTR   783     -22.031  -0.438  -8.170
ATOM   3800  H02 WTR   783     -22.406   0.950  -7.698
TER   
ATOM   3801  O00 WTR   784     -17.840  -4.362   1.719
ATOM   3802  H01 WTR   784     -17.984  -3.536   2.182
ATOM   3803  H02 WTR   784     -17.164  -4.808   2.229
TER   
ATOM   3804  O00 WTR   785     -20.357  -0.606  10.248
ATOM   3805  H01 WTR   785     -20.348  -1.312   9.602
ATOM   3806  H02 WTR   785     -21.272  -0.544  10.523
TER   
ATOM   3807  O00 WTR   786     -18.874 -22.209   1.238
ATOM   3808  H01 WTR   786     -19.746 -21.884   1.017
ATOM   3809  H02 WTR   786     -18.280 -21.513   0.957
TER   
ATOM   3810  O00 WTR   787     -18.346  -2.924  -2.692
ATOM   3811  H01 WTR   787     -18.310  -3.694  -3.259
ATOM   3812  H02 WTR   787     -18.852  -3.209  -1.931
TER   
ATOM   3813  O00 WTR   788     -18.210  -6.011  15.020
ATOM   3814  H01 WTR   788     -17.691  -6.381  14.307
ATOM   3815  H02 WTR   788     -17.889  -5.113  15.110
TER   
ATOM   3816  O00 WTR   789     -15.087   7.575  12.816
ATOM   3817  H01 WTR   789     -15.960   7.215  12.660
ATOM   3818  H02 WTR   789     -15.117   8.452  12.434
TER   
ATOM   3819  O00 WTR   790     -22.976  -5.840   0.878
ATOM   3820  H01 WTR   790     -22.843  -6.065  -0.043
ATOM   3821  H02 WTR   790     -22.942  -6.679   1.338
TER   
ATOM   3822  O00 WTR   791      -9.180  -3.698  10.673
ATOM   3823  H01 WTR   791      -9.858  -3.444  11.300
ATOM   3824  H02 WTR   791      -9.346  -4.625  10.504
TER   
ATOM   3825  O00 WTR   792     -17.166  -4.214   4.992
ATOM   3826  H01 WTR   792     -17.220  -4.740   5.790
ATOM   3827  H02 WTR   792     -16.565  -3.503   5.214
TER   
ATOM   3828  O00 WTR   793     -22.434  -0.768   1.602
ATOM   3829  H01 WTR   793     -22.034  -0.781   2.472
ATOM   3830  H02 WTR   793     -22.701  -1.674   1.448
TER   
ATOM   3831  O00 WTR   794     -14.231   3.903  13.297
ATOM   3832  H01 WTR   794     -14.136   3.784  12.352
ATOM   3833  H02 WTR   794     -13.646   4.630  13.508
TER   
ATOM   3834  O00 WTR   795     -16.719  -4.712  10.991
ATOM   3835  H01 WTR   795     -17.670  -4.806  11.050
ATOM   3836  H02 WTR   795     -16.542  -4.655  10.052
TER   
ATOM   3837  O00 WTR   796     -15.435  -0.259  10.887
ATOM   3838  H01 WTR   796     -14.810   0.056  10.234
ATOM   3839  H02 WTR   796     -16.142   0.386  10.871
TER   
ATOM   3840  O00 WTR   797     -15.819   1.849  13.974
ATOM   3841  H01 WTR   797     -15.268   1.112  13.709
ATOM   3842  H02 WTR   797     -15.247   2.614  13.902
TER   
ATOM   3843  O00 WTR   798     -16.312   1.627  16.824
ATOM   3844  H01 WTR   798     -16.193   1.604  15.875
ATOM   3845  H02 WTR   798     -16.487   0.718  17.067
TER   
ATOM   3846  O00 WTR   799     -15.829  -3.267   8.452
ATOM   3847  H01 WTR   799     -16.098  -4.102   8.069
ATOM   3848  H02 WTR   799     -15.571  -2.732   7.701
TER   
ATOM   3849  O00 WTR   800     -14.239   6.237   8.632
ATOM   3850  H01 WTR   800     -13.738   5.505   8.991
ATOM   3851  H02 WTR   800     -14.051   6.221   7.694
TER   
ATOM   3852  O00 WTR   801     -25.051  -3.041  -5.991
ATOM   3853  H01 WTR   801     -24.166  -3.140  -6.342
ATOM   3854  H02 WTR   801     -24.926  -2.614  -5.144
TER   
ATOM   3855  O00 WTR   802     -18.313   3.217  12.862
ATOM   3856  H01 WTR   802     -17.694   2.578  13.214
ATOM   3857  H02 WTR   802     -19.104   3.100  13.388
TER   
ATOM   3858  O00 WTR   803     -19.579  -3.122   5.834
ATOM   3859  H01 WTR   803     -18.691  -3.294   5.520
ATOM   3860  H02 WTR   803     -19.458  -2.556   6.597
TER   
ATOM   3861  O00 WTR   804     -15.491   3.183  10.192
ATOM   3862  H01 WTR   804     -16.111   3.906  10.104
ATOM   3863  H02 WTR   804     -15.829   2.504   9.608
TER   
ATOM   3864  O00 WTR   805     -16.748   8.829   8.036
ATOM   3865  H01 WTR   805     -17.638   8.822   8.389
ATOM   3866  H02 WTR   805     -16.398   9.685   8.286
TER   
ATOM   3867  O00 WTR   806     -12.197   0.265   6.572
ATOM   3868  H01 WTR   806     -12.839   0.055   7.251
ATOM   3869  H02 WTR   806     -12.673   0.822   5.956
TER   
ATOM   3870  O00 WTR   807     -15.982  -6.484  12.960
ATOM   3871  H01 WTR   807     -15.566  -5.719  13.359
ATOM   3872  H02 WTR   807     -16.384  -6.147  12.159
TER   
ATOM   3873  O00 WTR   808     -16.209   6.860   5.492
ATOM   3874  H01 WTR   808     -15.453   7.130   4.970
ATOM   3875  H02 WTR   808     -16.103   7.320   6.324
TER   
ATOM   3876  O00 WTR   809     -20.703  -0.910   4.189
ATOM   3877  H01 WTR   809     -20.633  -0.200   4.827
ATOM   3878  H02 WTR   809     -20.387  -1.684   4.656
TER   
ATOM   3879  O00 WTR   810     -19.455  -5.715   6.941
ATOM   3880  H01 WTR   810     -19.478  -6.415   6.290
ATOM   3881  H02 WTR   810     -19.788  -4.946   6.479
TER   
ATOM   3882  O00 WTR   811     -17.296   5.833  12.347
ATOM   3883  H01 WTR   811     -16.655   5.405  12.914
ATOM   3884  H02 WTR   811     -18.019   5.208  12.286
TER   
ATOM   3885  O00 WTR   812     -11.784  -8.609  10.267
ATOM   3886  H01 WTR   812     -11.067  -9.165   9.962
ATOM   3887  H02 WTR   812     -11.626  -8.505  11.205
TER   
ATOM   3888  O00 WTR   813     -12.412  -0.421  15.367
ATOM   3889  H01 WTR   813     -12.577   0.520  15.324
ATOM   3890  H02 WTR   813     -11.500  -0.518  15.091
TER   
ATOM   3891  O00 WTR   814     -13.055 -26.967  -6.949
ATOM   3892  H01 WTR   814     -12.195 -27.375  -6.847
ATOM   3893  H02 WTR   814     -13.658 -27.563  -6.504
TER   
ATOM   3894  O00 WTR   815     -13.411 -20.299  -9.128
ATOM   3895  H01 WTR   815     -13.625 -21.209  -9.333
ATOM   3896  H02 WTR   815     -13.165 -20.313  -8.203
TER   
ATOM   3897  O00 WTR   816     -22.277 -14.450  -6.410
ATOM   3898  H01 WTR   816     -22.410 -14.458  -5.463
ATOM   3899  H02 WTR   816     -22.725 -13.659  -6.709
TER   
ATOM   3900  O00 WTR   817     -14.457 -12.272  -4.989
ATOM   3901  H01 WTR   817     -15.332 -12.562  -5.249
ATOM   3902  H02 WTR   817     -13.929 -12.361  -5.782
TER   
ATOM   3903  O00 WTR   818     -13.987 -14.357  -2.830
ATOM   3904  H01 WTR   818     -14.308 -13.626  -3.357
ATOM   3905  H02 WTR   818     -14.329 -14.188  -1.952
TER   
ATOM   3906  O00 WTR   819     -22.757 -11.459  -7.304
ATOM   3907  H01 WTR   819     -22.031 -11.144  -6.765
ATOM   3908  H02 WTR   819     -22.338 -11.978  -7.991
TER   
ATOM   3909  O00 WTR   820     -16.944 -14.778  -1.833
ATOM   3910  H01 WTR   820     -16.678 -15.244  -1.040
ATOM   3911  H02 WTR   820     -17.301 -15.458  -2.403
TER   
ATOM   3912  O00 WTR   821     -19.602 -13.827  -1.291
ATOM   3913  H01 WTR   821     -20.360 -14.292  -1.645
ATOM   3914  H02 WTR   821     -18.866 -14.420  -1.438
TER   
ATOM   3915  O00 WTR   822     -20.667 -19.893  -3.128
ATOM   3916  H01 WTR   822     -20.012 -20.515  -2.810
ATOM   3917  H02 WTR   822     -20.655 -19.996  -4.079
TER   
ATOM   3918  O00 WTR   823     -18.779 -18.633 -10.195
ATOM   3919  H01 WTR   823     -18.256 -18.603 -10.996
ATOM   3920  H02 WTR   823     -18.489 -17.873  -9.691
TER   
ATOM   3921  O00 WTR   824     -18.743  -7.605  -8.456
ATOM   3922  H01 WTR   824     -19.310  -7.555  -7.686
ATOM   3923  H02 WTR   824     -19.166  -7.041  -9.103
TER   
ATOM   3924  O00 WTR   825     -24.094  -9.830   4.695
ATOM   3925  H01 WTR   825     -23.425  -9.333   5.166
ATOM   3926  H02 WTR   825     -23.901  -9.675   3.770
TER   
ATOM   3927  O00 WTR   826     -18.170 -10.705  -9.649
ATOM   3928  H01 WTR   826     -17.217 -10.772  -9.584
ATOM   3929  H02 WTR   826     -18.370  -9.821  -9.340
TER   
ATOM   3930  O00 WTR   827     -22.035 -15.416  -1.658
ATOM   3931  H01 WTR   827     -22.602 -15.462  -0.888
ATOM   3932  H02 WTR   827     -22.515 -14.867  -2.277
TER   
ATOM   3933  O00 WTR   828     -24.573 -11.411  -5.416
ATOM   3934  H01 WTR   828     -24.529 -10.663  -4.820
ATOM   3935  H02 WTR   828     -23.989 -11.177  -6.138
TER   
ATOM   3936  O00 WTR   829     -17.846 -19.459  -5.521
ATOM   3937  H01 WTR   829     -18.218 -18.840  -6.149
ATOM   3938  H02 WTR   829     -16.987 -19.680  -5.882
TER   
ATOM   3939  O00 WTR   830     -14.465 -14.624  -0.093
ATOM   3940  H01 WTR   830     -13.990 -13.828  -0.329
ATOM   3941  H02 WTR   830     -14.904 -14.406   0.729
TER   
ATOM   3942  O00 WTR   831     -16.949 -13.404  -5.562
ATOM   3943  H01 WTR   831     -17.192 -13.507  -4.642
ATOM   3944  H02 WTR   831     -17.631 -12.843  -5.930
TER   
ATOM   3945  O00 WTR   832     -22.695  -7.690 -11.067
ATOM   3946  H01 WTR   832     -22.928  -8.022 -10.200
ATOM   3947  H02 WTR   832     -22.612  -8.474 -11.610
TER   
ATOM   3948  O00 WTR   833     -23.091  -6.505  -4.616
ATOM   3949  H01 WTR   833     -23.027  -6.176  -5.513
ATOM   3950  H02 WTR   833     -23.309  -7.431  -4.716
TER   
ATOM   3951  O00 WTR   834     -20.522  -6.012  13.265
ATOM   3952  H01 WTR   834     -20.444  -6.959  13.379
ATOM   3953  H02 WTR   834     -20.186  -5.642  14.081
TER   
ATOM   3954  O00 WTR   835     -17.448  -4.309  -6.596
ATOM   3955  H01 WTR   835     -17.810  -3.469  -6.316
ATOM   3956  H02 WTR   835     -17.530  -4.874  -5.828
TER   
ATOM   3957  O00 WTR   836     -20.385 -23.430  -2.049
ATOM   3958  H01 WTR   836     -21.101 -23.008  -1.574
ATOM   3959  H02 WTR   836     -20.237 -24.250  -1.578
TER   
ATOM   3960  O00 WTR   837     -18.891 -11.627  -3.053
ATOM   3961  H01 WTR   837     -19.122 -12.552  -2.967
ATOM   3962  H02 WTR   837     -17.934 -11.619  -3.070
TER   
ATOM   3963  O00 WTR   838     -13.600 -12.354   5.649
ATOM   3964  H01 WTR   838     -13.753 -11.421   5.798
ATOM   3965  H02 WTR   838     -12.944 -12.381   4.952
TER   
ATOM   3966  O00 WTR   839     -15.733 -19.908 -10.775
ATOM   3967  H01 WTR   839     -16.453 -20.513 -10.595
ATOM   3968  H02 WTR   839     -15.097 -20.079 -10.080
TER   
ATOM   3969  O00 WTR   840     -19.029 -18.284   0.341
ATOM   3970  H01 WTR   840     -19.762 -18.173  -0.265
ATOM   3971  H02 WTR   840     -18.599 -19.089   0.051
TER   
ATOM   3972  O00 WTR   841     -19.622 -15.103  -7.380
ATOM   3973  H01 WTR   841     -20.572 -14.999  -7.340
ATOM   3974  H02 WTR   841     -19.345 -14.514  -8.082
TER   
ATOM   3975  O00 WTR   842     -11.713  -8.938  -0.768
ATOM   3976  H01 WTR   842     -12.015  -9.283  -1.608
ATOM   3977  H02 WTR   842     -10.759  -9.010  -0.808
TER   
ATOM   3978  O00 WTR   843     -13.435  -9.026  -7.715
ATOM   3979  H01 WTR   843     -13.432  -8.069  -7.731
ATOM   3980  H02 WTR   843     -14.296  -9.258  -7.369
TER   
ATOM   3981  O00 WTR   844     -15.570  -8.451   3.819
ATOM   3982  H01 WTR   844     -16.407  -8.807   3.522
ATOM   3983  H02 WTR   844     -15.688  -7.501   3.791
TER   
ATOM   3984  O00 WTR   845     -18.570 -17.564  -7.219
ATOM   3985  H01 WTR   845     -17.725 -17.209  -7.497
ATOM   3986  H02 WTR   845     -19.154 -16.806  -7.199
TER   
ATOM   3987  O00 WTR   846     -24.571  -7.562  -1.670
ATOM   3988  H01 WTR   846     -25.395  -7.276  -1.276
ATOM   3989  H02 WTR   846     -24.154  -6.754  -1.969
TER   
ATOM   3990  O00 WTR   847     -15.533 -19.193  -1.555
ATOM   3991  H01 WTR   847     -15.165 -18.532  -2.141
ATOM   3992  H02 WTR   847     -15.055 -19.995  -1.768
TER   
ATOM   3993  O00 WTR   848     -16.910 -11.505   1.835
ATOM   3994  H01 WTR   848     -17.495 -10.749   1.889
ATOM   3995  H02 WTR   848     -16.531 -11.453   0.958
TER   
ATOM   3996  O00 WTR   849     -22.662 -11.673  -1.690
ATOM   3997  H01 WTR   849     -21.857 -11.156  -1.661
ATOM   3998  H02 WTR   849     -23.272 -11.200  -1.124
TER   
ATOM   3999  O00 WTR   850     -14.055 -13.178  -7.639
ATOM   4000  H01 WTR   850     -13.916 -14.035  -7.237
ATOM   4001  H02 WTR   850     -13.183 -12.783  -7.669
TER   
ATOM   4002  O00 WTR   851     -23.876  -9.558  -0.131
ATOM   4003  H01 WTR   851     -23.971  -8.837  -0.753
ATOM   4004  H02 WTR   851     -23.522  -9.149   0.658
TER   
ATOM   4005  O00 WTR   852     -17.848  -9.080  -5.008
ATOM   4006  H01 WTR   852     -18.109  -9.863  -5.493
ATOM   4007  H02 WTR   852     -17.064  -8.767  -5.461
TER   
ATOM   4008  O00 WTR   853     -11.544  -0.649   0.229
ATOM   4009  H01 WTR   853     -12.411  -0.556   0.624
ATOM   4010  H02 WTR   853     -11.705  -0.624  -0.714
TER   
ATOM   4011  O00 WTR   854     -21.309 -18.038  -1.340
ATOM   4012  H01 WTR   854     -21.513 -17.223  -1.799
ATOM   4013  H02 WTR   854     -20.946 -18.609  -2.016
TER   
ATOM   4014  O00 WTR   855     -23.682  -9.226  -3.833
ATOM   4015  H01 WTR   855     -23.534 -10.070  -3.407
ATOM   4016  H02 WTR   855     -24.055  -8.673  -3.145
TER   
ATOM   4017  O00 WTR   856     -20.013 -10.501  -0.978
ATOM   4018  H01 WTR   856     -19.578 -10.854  -1.755
ATOM   4019  H02 WTR   856     -20.148 -11.262  -0.413
TER   
ATOM   4020  O00 WTR   857     -23.350  -8.626  -8.276
ATOM   4021  H01 WTR   857     -24.302  -8.537  -8.218
ATOM   4022  H02 WTR   857     -23.187  -9.557  -8.128
TER   
ATOM   4023  O00 WTR   858     -14.153  -6.065  -6.119
ATOM   4024  H01 WTR   858     -14.089  -5.124  -5.957
ATOM   4025  H02 WTR   858     -13.688  -6.468  -5.385
TER   
ATOM   4026  O00 WTR   859     -23.108  -5.366  -2.138
ATOM   4027  H01 WTR   859     -23.013  -4.416  -2.204
ATOM   4028  H02 WTR   859     -22.963  -5.684  -3.029
TER   
ATOM   4029  O00 WTR   860     -15.977  -7.845  -6.727
ATOM   4030  H01 WTR   860     -15.488  -7.064  -6.468
ATOM   4031  H02 WTR   860     -16.504  -7.561  -7.474
TER   
ATOM   4032  O00 WTR   861     -15.957 -15.941  -5.604
ATOM   4033  H01 WTR   861     -16.487 -16.327  -4.908
ATOM   4034  H02 WTR   861     -16.431 -15.148  -5.855
TER   
ATOM   4035  O00 WTR   862      -7.908 -18.999   5.971
ATOM   4036  H01 WTR   862      -7.589 -18.808   6.853
ATOM   4037  H02 WTR   862      -7.684 -18.221   5.461
TER   
ATOM   4038  O00 WTR   863     -17.685  -5.536  -4.034
ATOM   4039  H01 WTR   863     -16.817  -5.842  -3.770
ATOM   4040  H02 WTR   863     -18.253  -6.298  -3.920
TER   
ATOM   4041  O00 WTR   864     -11.795 -14.278  -4.831
ATOM   4042  H01 WTR   864     -12.285 -14.212  -4.011
ATOM   4043  H02 WTR   864     -11.189 -15.006  -4.691
TER   
ATOM   4044  O00 WTR   865     -15.702 -10.673  -0.433
ATOM   4045  H01 WTR   865     -15.392 -10.147   0.305
ATOM   4046  H02 WTR   865     -16.040 -10.032  -1.058
TER   
ATOM   4047  O00 WTR   866     -15.361  -6.618  -2.830
ATOM   4048  H01 WTR   866     -15.675  -6.592  -1.926
ATOM   4049  H02 WTR   866     -14.465  -6.948  -2.763
TER   
ATOM   4050  O00 WTR   867     -14.749   0.795  -3.538
ATOM   4051  H01 WTR   867     -15.597   0.427  -3.289
ATOM   4052  H02 WTR   867     -14.729   0.727  -4.493
TER   
ATOM   4053  O00 WTR   868     -19.160  -8.130  -1.417
ATOM   4054  H01 WTR   868     -18.249  -8.394  -1.543
ATOM   4055  H02 WTR   868     -19.602  -8.926  -1.122
TER   
ATOM   4056  O00 WTR   869     -12.906  -7.246  -4.014
ATOM   4057  H01 WTR   869     -12.249  -7.892  -4.272
ATOM   4058  H02 WTR   869     -12.418  -6.597  -3.507
TER   
ATOM   4059  O00 WTR   870     -26.370  -5.929  -0.486
ATOM   4060  H01 WTR   870     -25.667  -5.484  -0.012
ATOM   4061  H02 WTR   870     -27.167  -5.472  -0.218
TER   
ATOM   4062  O00 WTR   871     -16.307 -15.370  -9.272
ATOM   4063  H01 WTR   871     -16.008 -15.659 -10.134
ATOM   4064  H02 WTR   871     -15.822 -14.561  -9.109
TER   
ATOM   4065  O00 WTR   872     -13.514   0.381   3.917
ATOM   4066  H01 WTR   872     -13.579   0.303   2.965
ATOM   4067  H02 WTR   872     -13.078  -0.425   4.194
TER   
ATOM   4068  O00 WTR   873     -21.796  -1.485  -4.692
ATOM   4069  H01 WTR   873     -21.791  -1.925  -5.542
ATOM   4070  H02 WTR   873     -21.241  -0.715  -4.817
TER   
ATOM   4071  O00 WTR   874     -18.317  -1.706  -6.109
ATOM   4072  H01 WTR   874     -19.017  -1.786  -5.461
ATOM   4073  H02 WTR   874     -18.773  -1.650  -6.949
TER   
ATOM   4074  O00 WTR   875     -19.806  -3.446  -0.397
ATOM   4075  H01 WTR   875     -20.652  -3.240   0.002
ATOM   4076  H02 WTR   875     -19.331  -3.924   0.282
TER   
ATOM   4077  O00 WTR   876     -23.180  -2.600  -2.054
ATOM   4078  H01 WTR   876     -23.920  -2.095  -2.393
ATOM   4079  H02 WTR   876     -22.420  -2.255  -2.522
TER   
ATOM   4080  O00 WTR   877     -12.419  -6.184  -1.412
ATOM   4081  H01 WTR   877     -11.548  -5.819  -1.261
ATOM   4082  H02 WTR   877     -12.361  -7.085  -1.092
TER   
ATOM   4083  O00 WTR   878     -23.317   3.319  -8.883
ATOM   4084  H01 WTR   878     -23.109   3.558  -7.979
ATOM   4085  H02 WTR   878     -24.158   2.867  -8.824
TER   
ATOM   4086  O00 WTR   879     -17.179  -0.454  -2.316
ATOM   4087  H01 WTR   879     -17.719  -1.222  -2.505
ATOM   4088  H02 WTR   879     -17.801   0.272  -2.271
TER   
ATOM   4089  O00 WTR   880     -14.432  -4.210  -0.163
ATOM   4090  H01 WTR   880     -14.862  -3.781  -0.902
ATOM   4091  H02 WTR   880     -13.623  -4.567  -0.530
TER   
ATOM   4092  O00 WTR   881     -10.507  -2.749  -8.223
ATOM   4093  H01 WTR   881      -9.943  -2.372  -8.897
ATOM   4094  H02 WTR   881     -11.113  -2.044  -7.995
TER   
ATOM   4095  O00 WTR   882     -18.286   1.647  -7.693
ATOM   4096  H01 WTR   882     -18.530   2.550  -7.897
ATOM   4097  H02 WTR   882     -17.353   1.691  -7.485
TER   
ATOM   4098  O00 WTR   883     -16.846   3.717  -0.232
ATOM   4099  H01 WTR   883     -17.787   3.542  -0.209
ATOM   4100  H02 WTR   883     -16.735   4.504   0.301
TER   
ATOM   4101  O00 WTR   884     -22.697  -3.250   0.671
ATOM   4102  H01 WTR   884     -23.073  -3.189  -0.208
ATOM   4103  H02 WTR   884     -22.990  -4.100   0.999
TER   
ATOM   4104  O00 WTR   885     -19.427   0.266 -10.084
ATOM   4105  H01 WTR   885     -19.524   0.965  -9.437
ATOM   4106  H02 WTR   885     -18.744   0.580 -10.677
TER   
ATOM   4107  O00 WTR   886     -16.520  -1.216   0.302
ATOM   4108  H01 WTR   886     -16.837  -0.779  -0.488
ATOM   4109  H02 WTR   886     -17.311  -1.540   0.731
TER   
ATOM   4110  O00 WTR   887     -12.941  -2.315   5.516
ATOM   4111  H01 WTR   887     -12.161  -2.853   5.647
ATOM   4112  H02 WTR   887     -12.733  -1.483   5.942
TER   
ATOM   4113  O00 WTR   888     -18.810   4.974 -11.121
ATOM   4114  H01 WTR   888     -18.992   4.945 -10.181
ATOM   4115  H02 WTR   888     -19.607   4.637 -11.530
TER   
ATOM   4116  O00 WTR   889     -18.080  -9.103   2.403
ATOM   4117  H01 WTR   889     -18.966  -9.262   2.730
ATOM   4118  H02 WTR   889     -18.140  -8.264   1.948
TER   
ATOM   4119  O00 WTR   890     -15.755   2.959  -7.085
ATOM   4120  H01 WTR   890     -15.542   3.136  -8.002
ATOM   4121  H02 WTR   890     -15.066   2.364  -6.790
TER   
ATOM   4122  O00 WTR   891     -19.246   1.550  -2.046
ATOM   4123  H01 WTR   891     -19.579   1.213  -1.215
ATOM   4124  H02 WTR   891     -18.997   2.455  -1.856
TER   
ATOM   4125  O00 WTR   892     -20.204  -6.651 -10.671
ATOM   4126  H01 WTR   892     -19.644  -7.256 -11.158
ATOM   4127  H02 WTR   892     -21.080  -7.032 -10.733
TER   
ATOM   4128  O00 WTR   893     -14.104   0.318   1.176
ATOM   4129  H01 WTR   893     -14.241   1.019   0.539
ATOM   4130  H02 WTR   893     -14.771  -0.334   0.963
TER   
ATOM   4131  O00 WTR   894     -26.058  -7.989  -7.955
ATOM   4132  H01 WTR   894     -26.319  -7.572  -7.134
ATOM   4133  H02 WTR   894     -26.868  -8.048  -8.462
TER   
ATOM   4134  O00 WTR   895     -20.968  -7.110  -6.815
ATOM   4135  H01 WTR   895     -21.811  -7.216  -7.256
ATOM   4136  H02 WTR   895     -21.195  -6.970  -5.895
TER   
ATOM   4137  O00 WTR   896     -16.344   0.170   4.074
ATOM   4138  H01 WTR   896     -16.575   0.052   3.152
ATOM   4139  H02 WTR   896     -15.410   0.377   4.062
TER   
ATOM   4140  O00 WTR   897     -25.139   1.511  -4.690
ATOM   4141  H01 WTR   897     -24.342   2.029  -4.579
ATOM   4142  H02 WTR   897     -25.274   1.478  -5.637
TER   
ATOM   4143  O00 WTR   898     -20.040  -0.258   0.229
ATOM   4144  H01 WTR   898     -20.895  -0.193   0.655
ATOM   4145  H02 WTR   898     -20.019  -1.144  -0.133
TER   
ATOM   4146  O00 WTR   899     -11.879  -2.215   2.857
ATOM   4147  H01 WTR   899     -11.640  -2.959   3.410
ATOM   4148  H02 WTR   899     -11.526  -2.433   1.995
TER   
ATOM   4149  O00 WTR   900     -15.629  -5.888   3.249
ATOM   4150  H01 WTR   900     -14.713  -5.628   3.149
ATOM   4151  H02 WTR   900     -15.968  -5.310   3.933
TER   
ATOM   4152  O00 WTR   901     -14.631   2.192  -1.206
ATOM   4153  H01 WTR   901     -15.302   2.866  -1.316
ATOM   4154  H02 WTR   901     -14.610   1.736  -2.047
TER   
ATOM   4155  O00 WTR   902     -20.178   0.990  -4.811
ATOM   4156  H01 WTR   902     -19.391   0.866  -5.342
ATOM   4157  H02 WTR   902     -19.848   1.259  -3.954
TER   
ATOM   4158  O00 WTR   903     -26.213  -6.981  -5.520
ATOM   4159  H01 WTR   903     -25.403  -6.483  -5.629
ATOM   4160  H02 WTR   903     -25.982  -7.685  -4.913
TER   
ATOM   4161  O00 WTR   904     -21.134   7.841 -11.271
ATOM   4162  H01 WTR   904     -21.600   7.005 -11.287
ATOM   4163  H02 WTR   904     -20.505   7.752 -10.555
TER   
ATOM   4164  O00 WTR   905     -21.137 -10.698  -5.200
ATOM   4165  H01 WTR   905     -20.774 -11.210  -4.477
ATOM   4166  H02 WTR   905     -20.870  -9.798  -5.014
TER   
ATOM   4167  O00 WTR   906     -16.769   1.509 -10.181
ATOM   4168  H01 WTR   906     -17.286   1.384  -9.386
ATOM   4169  H02 WTR   906     -16.104   0.822 -10.146
TER   
ATOM   4170  O00 WTR   907     -22.528   3.218  -6.297
ATOM   4171  H01 WTR   907     -22.031   3.958  -5.948
ATOM   4172  H02 WTR   907     -22.110   2.447  -5.912
TER   
ATOM   4173  O00 WTR   908      -7.730  -4.339  -9.769
ATOM   4174  H01 WTR   908      -8.565  -4.747 -10.000
ATOM   4175  H02 WTR   908      -7.069  -4.977 -10.035
TER   
ATOM   4176  O00 WTR   909     -15.136  -3.221  -2.656
ATOM   4177  H01 WTR   909     -16.056  -3.471  -2.745
ATOM   4178  H02 WTR   909     -15.151  -2.455  -2.082
TER   
ATOM   4179  O00 WTR   910      -9.877   2.838   2.904
ATOM   4180  H01 WTR   910      -9.417   3.616   2.587
ATOM   4181  H02 WTR   910      -9.207   2.338   3.371
TER   
ATOM   4182  O00 WTR   911     -24.310  -1.286  -4.302
ATOM   4183  H01 WTR   911     -23.360  -1.198  -4.388
ATOM   4184  H02 WTR   911     -24.656  -0.443  -4.592
TER   
ATOM   4185  O00 WTR   912     -19.398   4.605  -8.132
ATOM   4186  H01 WTR   912     -20.309   4.704  -7.856
ATOM   4187  H02 WTR   912     -18.890   5.022  -7.435
TER   
ATOM   4188  O00 WTR   913     -18.416 -21.276  -2.236
ATOM   4189  H01 WTR   913     -17.675 -21.466  -2.811
ATOM   4190  H02 WTR   913     -18.839 -22.124  -2.101
TER   
ATOM   4191  O00 WTR   914     -19.989  -7.752  -4.072
ATOM   4192  H01 WTR   914     -19.159  -8.097  -4.400
ATOM   4193  H02 WTR   914     -19.863  -7.681  -3.126
TER   
ATOM   4194  O00 WTR   915      -7.637 -19.143   8.657
ATOM   4195  H01 WTR   915      -7.042 -18.529   9.088
ATOM   4196  H02 WTR   915      -8.507 -18.890   8.966
TER   
ATOM   4197  O00 WTR   916      -7.969  -9.213   8.159
ATOM   4198  H01 WTR   916      -7.067  -8.914   8.035
ATOM   4199  H02 WTR   916      -7.951 -10.137   7.910
TER   
ATOM   4200  O00 WTR   917     -13.687 -15.966   9.583
ATOM   4201  H01 WTR   917     -14.203 -15.240   9.233
ATOM   4202  H02 WTR   917     -13.043 -16.155   8.901
TER   
ATOM   4203  O00 WTR   918      -3.606 -12.557   3.919
ATOM   4204  H01 WTR   918      -4.413 -12.996   3.651
ATOM   4205  H02 WTR   918      -3.292 -12.125   3.125
TER   
ATOM   4206  O00 WTR   919     -10.121 -18.285   9.452
ATOM   4207  H01 WTR   919     -10.070 -18.718  10.304
ATOM   4208  H02 WTR   919     -10.669 -18.863   8.921
TER   
ATOM   4209  O00 WTR   920       1.655 -16.635   6.625
ATOM   4210  H01 WTR   920       1.279 -16.938   5.799
ATOM   4211  H02 WTR   920       2.556 -16.397   6.405
TER   
ATOM   4212  O00 WTR   921      -9.733 -21.669  10.064
ATOM   4213  H01 WTR   921      -9.753 -21.830  11.007
ATOM   4214  H02 WTR   921      -8.844 -21.904   9.799
TER   
ATOM   4215  O00 WTR   922      -9.693 -17.903   0.074
ATOM   4216  H01 WTR   922     -10.570 -17.530   0.169
ATOM   4217  H02 WTR   922      -9.170 -17.194  -0.301
TER   
ATOM   4218  O00 WTR   923       1.551 -13.208  -5.770
ATOM   4219  H01 WTR   923       1.551 -12.980  -6.700
ATOM   4220  H02 WTR   923       0.677 -12.964  -5.464
TER   
ATOM   4221  O00 WTR   924      -6.114 -10.761  11.354
ATOM   4222  H01 WTR   924      -6.634  -9.971  11.498
ATOM   4223  H02 WTR   924      -5.758 -10.974  12.217
TER   
ATOM   4224  O00 WTR   925      -8.954  -9.035  -0.674
ATOM   4225  H01 WTR   925      -8.443  -9.842  -0.744
ATOM   4226  H02 WTR   925      -8.915  -8.650  -1.549
TER   
ATOM   4227  O00 WTR   926     -14.600  -8.788   1.316
ATOM   4228  H01 WTR   926     -14.901  -8.049   0.787
ATOM   4229  H02 WTR   926     -15.026  -8.665   2.165
TER   
ATOM   4230  O00 WTR   927     -14.134 -15.616   4.755
ATOM   4231  H01 WTR   927     -14.237 -15.430   5.688
ATOM   4232  H02 WTR   927     -14.360 -16.542   4.668
TER   
ATOM   4233  O00 WTR   928      -9.446 -18.309  14.377
ATOM   4234  H01 WTR   928      -9.450 -18.468  15.321
ATOM   4235  H02 WTR   928     -10.156 -17.683  14.236
TER   
ATOM   4236  O00 WTR   929      -3.533 -12.391   6.692
ATOM   4237  H01 WTR   929      -4.370 -12.099   7.053
ATOM   4238  H02 WTR   929      -3.646 -12.326   5.743
TER   
ATOM   4239  O00 WTR   930       2.625 -13.822   7.530
ATOM   4240  H01 WTR   930       2.383 -13.396   6.707
ATOM   4241  H02 WTR   930       2.408 -14.744   7.396
TER   
ATOM   4242  O00 WTR   931      -1.768 -14.880   6.703
ATOM   4243  H01 WTR   931      -1.064 -14.340   6.343
ATOM   4244  H02 WTR   931      -2.300 -14.270   7.214
TER   
ATOM   4245  O00 WTR   932      -6.762 -14.803   6.574
ATOM   4246  H01 WTR   932      -6.988 -14.894   7.500
ATOM   4247  H02 WTR   932      -5.836 -14.561   6.576
TER   
ATOM   4248  O00 WTR   933      -9.158  -8.347  -8.218
ATOM   4249  H01 WTR   933      -9.852  -8.872  -7.818
ATOM   4250  H02 WTR   933      -9.618  -7.757  -8.816
TER   
ATOM   4251  O00 WTR   934      -9.767  -3.995   1.822
ATOM   4252  H01 WTR   934      -9.483  -4.808   1.406
ATOM   4253  H02 WTR   934      -9.875  -4.222   2.746
TER   
ATOM   4254  O00 WTR   935      -6.511   9.785  13.728
ATOM   4255  H01 WTR   935      -6.914  10.629  13.931
ATOM   4256  H02 WTR   935      -6.237   9.864  12.814
TER   
ATOM   4257  O00 WTR   936       9.406 -15.906   5.849
ATOM   4258  H01 WTR   936       9.832 -15.116   5.517
ATOM   4259  H02 WTR   936       9.529 -16.555   5.156
TER   
ATOM   4260  O00 WTR   937       1.275 -19.538  11.985
ATOM   4261  H01 WTR   937       0.516 -19.043  12.294
ATOM   4262  H02 WTR   937       1.773 -19.734  12.778
TER   
ATOM   4263  O00 WTR   938      -5.906 -12.265   8.143
ATOM   4264  H01 WTR   938      -6.607 -12.215   7.493
ATOM   4265  H02 WTR   938      -6.327 -12.026   8.969
TER   
ATOM   4266  O00 WTR   939      -8.235 -13.720   0.416
ATOM   4267  H01 WTR   939      -8.295 -13.914   1.351
ATOM   4268  H02 WTR   939      -7.849 -14.508   0.032
TER   
ATOM   4269  O00 WTR   940       4.618 -16.808 -14.041
ATOM   4270  H01 WTR   940       3.991 -16.436 -13.422
ATOM   4271  H02 WTR   940       4.848 -17.659 -13.667
TER   
ATOM   4272  O00 WTR   941      -2.527 -15.082   3.566
ATOM   4273  H01 WTR   941      -2.863 -15.030   2.671
ATOM   4274  H02 WTR   941      -2.869 -14.299   3.997
TER   
ATOM   4275  O00 WTR   942     -13.309 -15.607  -6.690
ATOM   4276  H01 WTR   942     -12.950 -15.189  -5.908
ATOM   4277  H02 WTR   942     -14.150 -15.964  -6.407
TER   
ATOM   4278  O00 WTR   943      -2.529  -4.247  11.644
ATOM   4279  H01 WTR   943      -2.886  -4.153  10.761
ATOM   4280  H02 WTR   943      -2.422  -5.191  11.760
TER   
ATOM   4281  O00 WTR   944     -12.075 -12.329   3.361
ATOM   4282  H01 WTR   944     -12.583 -11.972   2.632
ATOM   4283  H02 WTR   944     -12.033 -13.269   3.186
TER   
ATOM   4284  O00 WTR   945      -1.447 -18.725  12.980
ATOM   4285  H01 WTR   945      -1.731 -18.248  12.200
ATOM   4286  H02 WTR   945      -1.575 -18.106  13.699
TER   
ATOM   4287  O00 WTR   946     -12.247  -4.920 -14.848
ATOM   4288  H01 WTR   946     -13.136  -5.245 -14.993
ATOM   4289  H02 WTR   946     -12.309  -4.406 -14.043
TER   
ATOM   4290  O00 WTR   947       2.144 -17.986   9.904
ATOM   4291  H01 WTR   947       2.002 -18.523  10.684
ATOM   4292  H02 WTR   947       2.271 -17.100  10.243
TER   
ATOM   4293  O00 WTR   948      -9.439 -11.791  12.653
ATOM   4294  H01 WTR   948      -9.044 -12.205  11.886
ATOM   4295  H02 WTR   948     -10.312 -11.530  12.361
TER   
ATOM   4296  O00 WTR   949      -1.499 -18.686   3.034
ATOM   4297  H01 WTR   949      -1.583 -19.616   3.244
ATOM   4298  H02 WTR   949      -2.198 -18.262   3.531
TER   
ATOM   4299  O00 WTR   950      -7.767 -15.100   9.367
ATOM   4300  H01 WTR   950      -7.315 -15.905   9.620
ATOM   4301  H02 WTR   950      -8.690 -15.277   9.547
TER   
ATOM   4302  O00 WTR   951      16.222 -13.353  -7.470
ATOM   4303  H01 WTR   951      15.725 -14.170  -7.426
ATOM   4304  H02 WTR   951      16.153 -13.080  -8.385
TER   
ATOM   4305  O00 WTR   952      -9.924 -14.117  19.420
ATOM   4306  H01 WTR   952      -9.683 -14.922  19.880
ATOM   4307  H02 WTR   952      -9.243 -13.489  19.662
TER   
ATOM   4308  O00 WTR   953      -4.868 -18.211   7.816
ATOM   4309  H01 WTR   953      -3.979 -18.222   7.460
ATOM   4310  H02 WTR   953      -5.235 -19.061   7.572
TER   
ATOM   4311  O00 WTR   954      -6.124 -10.895   4.883
ATOM   4312  H01 WTR   954      -5.420 -11.020   4.247
ATOM   4313  H02 WTR   954      -6.009  -9.997   5.195
TER   
ATOM   4314  O00 WTR   955     -11.111  -8.731  13.005
ATOM   4315  H01 WTR   955     -11.780  -8.359  13.580
ATOM   4316  H02 WTR   955     -10.280  -8.459  13.396
TER   
ATOM   4317  O00 WTR   956      -6.453 -12.047  16.663
ATOM   4318  H01 WTR   956      -7.059 -11.526  16.135
ATOM   4319  H02 WTR   956      -5.664 -11.509  16.723
TER   
ATOM   4320  O00 WTR   957       8.861 -18.404 -11.788
ATOM   4321  H01 WTR   957       9.153 -18.389 -12.700
ATOM   4322  H02 WTR   957       7.976 -18.766 -11.825
TER   
ATOM   4323  O00 WTR   958       1.574 -10.853  11.137
ATOM   4324  H01 WTR   958       2.481 -10.718  10.861
ATOM   4325  H02 WTR   958       1.147 -11.243  10.375
TER   
ATOM   4326  O00 WTR   959      -0.116 -14.948  10.795
ATOM   4327  H01 WTR   959       0.020 -14.120  10.335
ATOM   4328  H02 WTR   959      -0.440 -15.547  10.122
TER   
ATOM   4329  O00 WTR   960     -17.653 -12.716   8.936
ATOM   4330  H01 WTR   960     -17.318 -12.218   9.682
ATOM   4331  H02 WTR   960     -16.980 -13.374   8.766
TER   
ATOM   4332  O00 WTR   961      -2.696 -14.169  14.951
ATOM   4333  H01 WTR   961      -2.487 -15.103  14.958
ATOM   4334  H02 WTR   961      -3.428 -14.082  15.562
TER   
ATOM   4335  O00 WTR   962     -10.403 -17.852   5.900
ATOM   4336  H01 WTR   962      -9.523 -18.180   5.711
ATOM   4337  H02 WTR   962     -10.807 -17.739   5.039
TER   
ATOM   4338  O00 WTR   963      -5.780  -7.362  -6.080
ATOM   4339  H01 WTR   963      -5.027  -7.949  -6.139
ATOM   4340  H02 WTR   963      -5.737  -7.004  -5.193
TER   
ATOM   4341  O00 WTR   964      -7.174   4.565   7.617
ATOM   4342  H01 WTR   964      -6.580   4.025   7.097
ATOM   4343  H02 WTR   964      -6.737   5.414   7.677
TER   
ATOM   4344  O00 WTR   965      -8.535  -8.598  13.593
ATOM   4345  H01 WTR   965      -8.773  -8.790  12.686
ATOM   4346  H02 WTR   965      -7.881  -7.902  13.527
TER   
ATOM   4347  O00 WTR   966       5.233 -11.036   7.308
ATOM   4348  H01 WTR   966       5.297 -11.967   7.096
ATOM   4349  H02 WTR   966       4.483 -10.725   6.801
TER   
ATOM   4350  O00 WTR   967       6.281 -12.067   4.247
ATOM   4351  H01 WTR   967       6.165 -12.395   5.139
ATOM   4352  H02 WTR   967       5.711 -12.619   3.712
TER   
ATOM   4353  O00 WTR   968       7.180 -14.913   4.588
ATOM   4354  H01 WTR   968       7.819 -15.317   5.175
ATOM   4355  H02 WTR   968       6.555 -15.612   4.395
TER   
ATOM   4356  O00 WTR   969       6.651 -10.888  14.468
ATOM   4357  H01 WTR   969       6.382 -10.434  15.266
ATOM   4358  H02 WTR   969       7.288 -10.300  14.061
TER   
ATOM   4359  O00 WTR   970       8.479 -18.374   7.470
ATOM   4360  H01 WTR   970       9.105 -17.672   7.289
ATOM   4361  H02 WTR   970       8.394 -18.840   6.638
TER   
ATOM   4362  O00 WTR   971       0.424 -16.649   3.902
ATOM   4363  H01 WTR   971       0.006 -17.496   3.744
ATOM   4364  H02 WTR   971      -0.190 -16.008   3.544
TER   
ATOM   4365  O00 WTR   972      10.243 -21.296  -0.865
ATOM   4366  H01 WTR   972       9.965 -20.614  -1.477
ATOM   4367  H02 WTR   972      10.722 -21.924  -1.406
TER   
ATOM   4368  O00 WTR   973       4.365 -11.039   9.877
ATOM   4369  H01 WTR   973       4.391 -10.869   8.935
ATOM   4370  H02 WTR   973       4.525 -11.980   9.955
TER   
ATOM   4371  O00 WTR   974       3.513 -14.999  -2.023
ATOM   4372  H01 WTR   974       4.311 -14.531  -2.269
ATOM   4373  H02 WTR   974       3.310 -14.683  -1.143
TER   
ATOM   4374  O00 WTR   975      11.294 -12.175  15.786
ATOM   4375  H01 WTR   975      10.811 -12.646  15.107
ATOM   4376  H02 WTR   975      11.664 -12.863  16.339
TER   
ATOM   4377  O00 WTR   976      14.374  -8.540  10.213
ATOM   4378  H01 WTR   976      14.068  -7.634  10.165
ATOM   4379  H02 WTR   976      13.573  -9.060  10.287
TER   
ATOM   4380  O00 WTR   977     -12.396  -5.778  11.994
ATOM   4381  H01 WTR   977     -12.929  -5.281  12.614
ATOM   4382  H02 WTR   977     -12.694  -6.682  12.092
TER   
ATOM   4383  O00 WTR   978       7.899 -13.205   8.304
ATOM   4384  H01 WTR   978       8.461 -13.924   8.593
ATOM   4385  H02 WTR   978       7.584 -12.806   9.114
TER   
ATOM   4386  O00 WTR   979      -2.154 -20.411   9.599
ATOM   4387  H01 WTR   979      -2.077 -20.488   8.648
ATOM   4388  H02 WTR   979      -1.692 -21.176   9.940
TER   
ATOM   4389  O00 WTR   980      11.071 -13.483   1.627
ATOM   4390  H01 WTR   980      11.579 -14.274   1.803
ATOM   4391  H02 WTR   980      10.241 -13.625   2.083
TER   
ATOM   4392  O00 WTR   981       7.804  -9.249   9.646
ATOM   4393  H01 WTR   981       7.460 -10.105   9.903
ATOM   4394  H02 WTR   981       7.277  -8.621  10.140
TER   
ATOM   4395  O00 WTR   982       5.449 -16.455   3.541
ATOM   4396  H01 WTR   982       5.511 -16.799   2.651
ATOM   4397  H02 WTR   982       4.780 -15.772   3.488
TER   
ATOM   4398  O00 WTR   983       3.983  -8.185  13.644
ATOM   4399  H01 WTR   983       4.397  -7.465  14.120
ATOM   4400  H02 WTR   983       3.072  -7.911  13.538
TER   
ATOM   4401  O00 WTR   984      -1.094 -16.245  -1.009
ATOM   4402  H01 WTR   984      -0.508 -15.742  -0.445
ATOM   4403  H02 WTR   984      -1.755 -16.599  -0.414
TER   
ATOM   4404  O00 WTR   985       4.034 -15.448  -6.554
ATOM   4405  H01 WTR   985       3.421 -15.780  -7.210
ATOM   4406  H02 WTR   985       3.639 -15.684  -5.715
TER   
ATOM   4407  O00 WTR   986       6.952  -8.957   7.108
ATOM   4408  H01 WTR   986       7.313  -9.087   7.985
ATOM   4409  H02 WTR   986       6.219  -9.570   7.056
TER   
ATOM   4410  O00 WTR   987       8.957 -11.041   7.066
ATOM   4411  H01 WTR   987       8.357 -10.325   7.272
ATOM   4412  H02 WTR   987       8.522 -11.823   7.406
TER   
ATOM   4413  O00 WTR   988     -10.327 -15.725  10.498
ATOM   4414  H01 WTR   988     -10.006 -16.600  10.276
ATOM   4415  H02 WTR   988     -11.111 -15.614   9.960
TER   
ATOM   4416  O00 WTR   989      13.256 -15.704  -0.725
ATOM   4417  H01 WTR   989      12.993 -15.571   0.186
ATOM   4418  H02 WTR   989      13.221 -16.653  -0.848
TER   
ATOM   4419  O00 WTR   990       6.527 -28.177   2.699
ATOM   4420  H01 WTR   990       6.587 -28.937   3.279
ATOM   4421  H02 WTR   990       7.056 -28.415   1.937
TER   
ATOM   4422  O00 WTR   991     -12.054 -24.689   8.083
ATOM   4423  H01 WTR   991     -11.838 -23.791   7.831
ATOM   4424  H02 WTR   991     -12.814 -24.912   7.545
TER   
ATOM   4425  O00 WTR   992       5.625  -9.558  11.790
ATOM   4426  H01 WTR   992       4.944  -9.137  12.315
ATOM   4427  H02 WTR   992       5.145 -10.042  11.118
TER   
ATOM   4428  O00 WTR   993       4.972 -19.579  -1.265
ATOM   4429  H01 WTR   993       4.208 -19.069  -1.536
ATOM   4430  H02 WTR   993       5.718 -19.010  -1.454
TER   
ATOM   4431  O00 WTR   994       5.030 -16.816  12.953
ATOM   4432  H01 WTR   994       4.426 -16.189  12.555
ATOM   4433  H02 WTR   994       5.873 -16.362  12.965
TER   
ATOM   4434  O00 WTR   995       5.837 -18.771  11.408
ATOM   4435  H01 WTR   995       5.258 -18.975  10.673
ATOM   4436  H02 WTR   995       5.298 -18.246  12.000
TER   
ATOM   4437  O00 WTR   996       7.954 -16.662  15.404
ATOM   4438  H01 WTR   996       7.589 -16.360  14.572
ATOM   4439  H02 WTR   996       8.862 -16.360  15.392
TER   
ATOM   4440  O00 WTR   997       9.690 -12.762  11.608
ATOM   4441  H01 WTR   997      10.282 -13.254  11.039
ATOM   4442  H02 WTR   997      10.086 -11.893  11.672
TER   
ATOM   4443  O00 WTR   998       5.115 -15.267 -10.243
ATOM   4444  H01 WTR   998       5.849 -15.690  -9.798
ATOM   4445  H02 WTR   998       5.236 -14.333 -10.073
TER   
ATOM   4446  O00 WTR   999     -12.235 -19.528   7.539
ATOM   4447  H01 WTR   999     -11.822 -20.382   7.660
ATOM   4448  H02 WTR   999     -11.603 -19.026   7.025
TER   
ATOM   4449  O00 WTR  1000      -0.519 -12.152   6.614
ATOM   4450  H01 WTR  1000      -1.446 -11.916   6.626
ATOM   4451  H02 WTR  1000      -0.142 -11.609   5.921
TER   
ATOM   4452  O00 WTR  1001      -2.551 -23.011 -11.083
ATOM   4453  H01 WTR  1001      -2.166 -22.989 -11.960
ATOM   4454  H02 WTR  1001      -2.167 -23.785 -10.672
TER   
ATOM   4455  O00 WTR  1002       9.305 -11.249   4.403
ATOM   4456  H01 WTR  1002       8.528 -11.114   3.861
ATOM   4457  H02 WTR  1002       9.009 -11.069   5.296
TER   
ATOM   4458  O00 WTR  1003      12.877  -6.203  11.908
ATOM   4459  H01 WTR  1003      13.748  -5.914  11.638
ATOM   4460  H02 WTR  1003      12.631  -5.601  12.610
TER   
ATOM   4461  O00 WTR  1004       2.821 -15.007  12.104
ATOM   4462  H01 WTR  1004       3.176 -14.369  11.485
ATOM   4463  H02 WTR  1004       1.908 -14.746  12.221
TER   
ATOM   4464  O00 WTR  1005       4.185 -13.677  10.285
ATOM   4465  H01 WTR  1005       3.643 -13.796   9.505
ATOM   4466  H02 WTR  1005       4.892 -14.315  10.186
TER   
ATOM   4467  O00 WTR  1006       3.680 -10.841  15.273
ATOM   4468  H01 WTR  1006       4.028 -10.145  14.715
ATOM   4469  H02 WTR  1006       3.286 -11.463  14.662
TER   
ATOM   4470  O00 WTR  1007       9.960  -2.696  13.927
ATOM   4471  H01 WTR  1007       9.734  -2.480  14.832
ATOM   4472  H02 WTR  1007       9.131  -2.635  13.452
TER   
ATOM   4473  O00 WTR  1008       4.387 -19.570   9.306
ATOM   4474  H01 WTR  1008       4.893 -19.136   8.620
ATOM   4475  H02 WTR  1008       3.602 -19.030   9.403
TER   
ATOM   4476  O00 WTR  1009       6.516 -13.829  17.127
ATOM   4477  H01 WTR  1009       5.605 -13.834  17.420
ATOM   4478  H02 WTR  1009       6.498 -14.275  16.280
TER   
ATOM   4479  O00 WTR  1010       5.314 -13.332  14.095
ATOM   4480  H01 WTR  1010       5.786 -12.510  14.230
ATOM   4481  H02 WTR  1010       4.479 -13.069  13.708
TER   
ATOM   4482  O00 WTR  1011       6.032 -16.017  10.058
ATOM   4483  H01 WTR  1011       5.996 -16.798  10.611
ATOM   4484  H02 WTR  1011       6.965 -15.812   9.993
TER   
ATOM   4485  O00 WTR  1012       5.668  -6.576   7.293
ATOM   4486  H01 WTR  1012       6.189  -7.379   7.290
ATOM   4487  H02 WTR  1012       5.937  -6.113   6.499
TER   
ATOM   4488  O00 WTR  1013      10.645 -13.696   4.804
ATOM   4489  H01 WTR  1013       9.885 -13.175   4.545
ATOM   4490  H02 WTR  1013      11.076 -13.172   5.480
TER   
ATOM   4491  O00 WTR  1014       6.417  -7.259  10.946
ATOM   4492  H01 WTR  1014       6.139  -7.902  11.599
ATOM   4493  H02 WTR  1014       6.909  -6.608  11.446
TER   
ATOM   4494  O00 WTR  1015       9.578  -6.110  10.831
ATOM   4495  H01 WTR  1015      10.028  -5.266  10.874
ATOM   4496  H02 WTR  1015      10.279  -6.758  10.899
TER   
ATOM   4497  O00 WTR  1016      15.875 -11.819  12.497
ATOM   4498  H01 WTR  1016      15.177 -11.184  12.660
ATOM   4499  H02 WTR  1016      16.617 -11.497  13.009
TER   
ATOM   4500  O00 WTR  1017       9.287 -18.285   4.158
ATOM   4501  H01 WTR  1017       9.124 -18.407   3.223
ATOM   4502  H02 WTR  1017      10.007 -18.884   4.356
TER   
ATOM   4503  O00 WTR  1018       3.696 -10.606  -8.822
ATOM   4504  H01 WTR  1018       2.922 -11.132  -8.623
ATOM   4505  H02 WTR  1018       3.392  -9.963  -9.463
TER   
ATOM   4506  O00 WTR  1019      -7.602  -3.442  13.257
ATOM   4507  H01 WTR  1019      -6.957  -2.761  13.067
ATOM   4508  H02 WTR  1019      -8.105  -3.530  12.447
TER   
ATOM   4509  O00 WTR  1020      -4.669   3.024   1.267
ATOM   4510  H01 WTR  1020      -4.879   2.720   0.384
ATOM   4511  H02 WTR  1020      -4.213   3.855   1.133
TER   
ATOM   4512  O00 WTR  1021      -6.404   1.305   5.988
ATOM   4513  H01 WTR  1021      -5.978   2.149   5.838
ATOM   4514  H02 WTR  1021      -7.005   1.205   5.250
TER   
ATOM   4515  O00 WTR  1022      -6.153   3.105   3.521
ATOM   4516  H01 WTR  1022      -5.652   3.103   2.705
ATOM   4517  H02 WTR  1022      -6.239   4.031   3.747
TER   
ATOM   4518  O00 WTR  1023     -10.505  -3.168   8.001
ATOM   4519  H01 WTR  1023     -10.100  -3.736   8.656
ATOM   4520  H02 WTR  1023     -11.393  -3.511   7.902
TER   
ATOM   4521  O00 WTR  1024      -9.655  -0.505   8.026
ATOM   4522  H01 WTR  1024      -9.892  -1.430   7.952
ATOM   4523  H02 WTR  1024     -10.383  -0.037   7.618
TER   
ATOM   4524  O00 WTR  1025      -8.379   1.581  12.935
ATOM   4525  H01 WTR  1025      -7.861   1.347  13.705
ATOM   4526  H02 WTR  1025      -8.320   0.815  12.364
TER   
ATOM   4527  O00 WTR  1026      -7.867 -16.427   4.552
ATOM   4528  H01 WTR  1026      -7.176 -16.624   3.919
ATOM   4529  H02 WTR  1026      -7.403 -16.268   5.373
TER   
ATOM   4530  O00 WTR  1027      -9.979  -0.417  14.175
ATOM   4531  H01 WTR  1027      -9.744   0.485  13.958
ATOM   4532  H02 WTR  1027      -9.491  -0.606  14.977
TER   
ATOM   4533  O00 WTR  1028     -12.758  -6.737   8.147
ATOM   4534  H01 WTR  1028     -11.914  -6.838   7.707
ATOM   4535  H02 WTR  1028     -12.613  -7.082   9.027
TER   
ATOM   4536  O00 WTR  1029      -3.546   0.999   3.350
ATOM   4537  H01 WTR  1029      -4.329   1.322   2.904
ATOM   4538  H02 WTR  1029      -3.798   0.952   4.273
TER   
ATOM   4539  O00 WTR  1030     -11.219  -9.838   5.867
ATOM   4540  H01 WTR  1030     -10.728  -9.637   5.071
ATOM   4541  H02 WTR  1030     -12.134  -9.858   5.587
TER   
ATOM   4542  O00 WTR  1031      -9.685  -6.259  10.264
ATOM   4543  H01 WTR  1031      -9.744  -6.249   9.309
ATOM   4544  H02 WTR  1031     -10.567  -6.491  10.556
TER   
ATOM   4545  O00 WTR  1032      -7.389   0.667   8.803
ATOM   4546  H01 WTR  1032      -6.941   0.952   8.006
ATOM   4547  H02 WTR  1032      -8.228   0.323   8.496
TER   
ATOM   4548  O00 WTR  1033     -10.087  -8.053   7.685
ATOM   4549  H01 WTR  1033     -10.437  -8.739   7.116
ATOM   4550  H02 WTR  1033      -9.204  -8.352   7.905
TER   
ATOM   4551  O00 WTR  1034      -8.870  -3.262  16.095
ATOM   4552  H01 WTR  1034      -8.781  -3.239  15.142
ATOM   4553  H02 WTR  1034      -8.073  -3.697  16.399
TER   
ATOM   4554  O00 WTR  1035     -12.968  -0.147  18.418
ATOM   4555  H01 WTR  1035     -13.082  -0.503  17.536
ATOM   4556  H02 WTR  1035     -12.023  -0.025  18.507
TER   
ATOM   4557  O00 WTR  1036      -4.637   3.573  15.902
ATOM   4558  H01 WTR  1036      -5.010   2.753  15.578
ATOM   4559  H02 WTR  1036      -5.253   3.867  16.573
TER   
ATOM   4560  O00 WTR  1037      -7.546  -0.850  16.144
ATOM   4561  H01 WTR  1037      -7.534  -0.606  17.070
ATOM   4562  H02 WTR  1037      -7.792  -1.775  16.143
TER   
ATOM   4563  O00 WTR  1038      -8.209 -10.837  14.921
ATOM   4564  H01 WTR  1038      -8.171  -9.931  14.615
ATOM   4565  H02 WTR  1038      -8.842 -11.260  14.340
TER   
ATOM   4566  O00 WTR  1039      -1.854   2.969   2.492
ATOM   4567  H01 WTR  1039      -2.469   2.262   2.690
ATOM   4568  H02 WTR  1039      -2.260   3.444   1.767
TER   
ATOM   4569  O00 WTR  1040      -5.336  -5.305  14.567
ATOM   4570  H01 WTR  1040      -4.982  -4.570  14.067
ATOM   4571  H02 WTR  1040      -6.145  -5.538  14.111
TER   
ATOM   4572  O00 WTR  1041      -4.942   3.607   6.142
ATOM   4573  H01 WTR  1041      -4.198   4.112   6.471
ATOM   4574  H02 WTR  1041      -5.113   3.970   5.273
TER   
ATOM   4575  O00 WTR  1042      -8.272   3.222   9.663
ATOM   4576  H01 WTR  1042      -8.209   2.372   9.227
ATOM   4577  H02 WTR  1042      -7.950   3.848   9.016
TER   
ATOM   4578  O00 WTR  1043      11.848   1.599   6.489
ATOM   4579  H01 WTR  1043      12.419   2.365   6.418
ATOM   4580  H02 WTR  1043      11.954   1.143   5.654
TER   
ATOM   4581  O00 WTR  1044     -11.905   3.430  -6.891
ATOM   4582  H01 WTR  1044     -11.021   3.080  -7.002
ATOM   4583  H02 WTR  1044     -12.132   3.785  -7.751
TER   
ATOM   4584  O00 WTR  1045      -3.473   5.895   7.330
ATOM   4585  H01 WTR  1045      -4.307   5.775   7.784
ATOM   4586  H02 WTR  1045      -2.911   6.328   7.973
TER   
ATOM   4587  O00 WTR  1046      -4.443 -21.083  10.946
ATOM   4588  H01 WTR  1046      -3.708 -20.901  10.360
ATOM   4589  H02 WTR  1046      -4.989 -21.701  10.462
TER   
ATOM   4590  O00 WTR  1047      -2.192 -21.306   3.881
ATOM   4591  H01 WTR  1047      -2.593 -21.610   4.695
ATOM   4592  H02 WTR  1047      -1.855 -22.100   3.468
TER   
ATOM   4593  O00 WTR  1048       6.169   2.975  12.481
ATOM   4594  H01 WTR  1048       6.856   3.565  12.793
ATOM   4595  H02 WTR  1048       6.481   2.676  11.627
TER   
ATOM   4596  O00 WTR  1049       4.915  -5.007  11.566
ATOM   4597  H01 WTR  1049       5.189  -5.815  11.131
ATOM   4598  H02 WTR  1049       5.580  -4.859  12.239
TER   
ATOM   4599  O00 WTR  1050       8.846  -1.078  11.750
ATOM   4600  H01 WTR  1050       8.218  -1.677  12.154
ATOM   4601  H02 WTR  1050       9.294  -1.609  11.091
TER   
ATOM   4602  O00 WTR  1051       9.901   2.436   8.552
ATOM   4603  H01 WTR  1051      10.253   1.982   9.318
ATOM   4604  H02 WTR  1051      10.603   2.390   7.903
TER   
ATOM   4605  O00 WTR  1052     -14.124 -20.277  14.138
ATOM   4606  H01 WTR  1052     -14.389 -19.357  14.148
ATOM   4607  H02 WTR  1052     -14.877 -20.740  13.771
TER   
ATOM   4608  O00 WTR  1053       2.820  -8.231 -10.220
ATOM   4609  H01 WTR  1053       1.979  -7.783 -10.308
ATOM   4610  H02 WTR  1053       3.247  -7.797  -9.481
TER   
ATOM   4611  O00 WTR  1054       7.508 -20.288   5.543
ATOM   4612  H01 WTR  1054       6.726 -19.810   5.267
ATOM   4613  H02 WTR  1054       8.185 -20.017   4.922
TER   
ATOM   4614  O00 WTR  1055       9.574   0.905  14.151
ATOM   4615  H01 WTR  1055       9.208   0.531  13.349
ATOM   4616  H02 WTR  1055       9.401   0.245  14.823
TER   
ATOM   4617  O00 WTR  1056      12.619  -3.304  16.209
ATOM   4618  H01 WTR  1056      13.093  -2.475  16.276
ATOM   4619  H02 WTR  1056      11.698  -3.049  16.145
TER   
ATOM   4620  O00 WTR  1057      10.493   1.182  10.866
ATOM   4621  H01 WTR  1057      10.140   0.292  10.887
ATOM   4622  H02 WTR  1057      10.958   1.276  11.697
TER   
ATOM   4623  O00 WTR  1058     -13.961   5.126 -13.230
ATOM   4624  H01 WTR  1058     -14.735   4.683 -12.883
ATOM   4625  H02 WTR  1058     -13.769   5.812 -12.591
TER   
ATOM   4626  O00 WTR  1059      10.189  -5.707   8.079
ATOM   4627  H01 WTR  1059       9.753  -5.889   8.912
ATOM   4628  H02 WTR  1059       9.594  -6.057   7.415
TER   
ATOM   4629  O00 WTR  1060     -12.530  -2.498  10.802
ATOM   4630  H01 WTR  1060     -12.730  -2.827   9.926
ATOM   4631  H02 WTR  1060     -13.377  -2.472  11.248
TER   
ATOM   4632  O00 WTR  1061       3.159   0.773  12.899
ATOM   4633  H01 WTR  1061       3.023   0.013  13.465
ATOM   4634  H02 WTR  1061       2.612   0.604  12.133
TER   
ATOM   4635  O00 WTR  1062       0.136  -9.461  -7.672
ATOM   4636  H01 WTR  1062       0.265  -9.400  -8.618
ATOM   4637  H02 WTR  1062      -0.581 -10.086  -7.567
TER   
ATOM   4638  O00 WTR  1063       7.427   1.850  10.325
ATOM   4639  H01 WTR  1063       8.265   2.224  10.052
ATOM   4640  H02 WTR  1063       7.651   0.988  10.676
TER   
ATOM   4641  O00 WTR  1064      11.314   7.446  14.822
ATOM   4642  H01 WTR  1064      11.861   7.345  15.601
ATOM   4643  H02 WTR  1064      10.725   8.170  15.036
TER   
ATOM   4644  O00 WTR  1065      -6.326  10.462  18.162
ATOM   4645  H01 WTR  1065      -6.944  10.978  17.643
ATOM   4646  H02 WTR  1065      -5.498  10.938  18.092
TER   
ATOM   4647  O00 WTR  1066      -0.110 -13.816   3.425
ATOM   4648  H01 WTR  1066      -0.883 -14.208   3.832
ATOM   4649  H02 WTR  1066      -0.346 -12.897   3.298
TER   
ATOM   4650  O00 WTR  1067       2.753  -1.245  14.697
ATOM   4651  H01 WTR  1067       2.554  -2.102  14.319
ATOM   4652  H02 WTR  1067       2.421  -1.295  15.593
TER   
ATOM   4653  O00 WTR  1068       8.966  -1.181  15.998
ATOM   4654  H01 WTR  1068       8.514  -0.469  16.450
ATOM   4655  H02 WTR  1068       9.004  -1.888  16.642
TER   
ATOM   4656  O00 WTR  1069      -5.909 -13.090   2.395
ATOM   4657  H01 WTR  1069      -5.821 -13.722   1.681
ATOM   4658  H02 WTR  1069      -5.914 -12.237   1.960
TER   
ATOM   4659  O00 WTR  1070       5.641 -17.760   7.896
ATOM   4660  H01 WTR  1070       6.509 -18.159   7.832
ATOM   4661  H02 WTR  1070       5.731 -17.101   8.585
TER   
ATOM   4662  O00 WTR  1071      -0.168  -4.241  13.986
ATOM   4663  H01 WTR  1071       0.729  -4.566  13.900
ATOM   4664  H02 WTR  1071      -0.702  -4.884  13.519
TER   
ATOM   4665  O00 WTR  1072       7.161   2.902  16.630
ATOM   4666  H01 WTR  1072       7.636   3.293  15.897
ATOM   4667  H02 WTR  1072       6.470   3.534  16.831
TER   
ATOM   4668  O00 WTR  1073     -12.165 -16.325   0.812
ATOM   4669  H01 WTR  1073     -13.051 -16.012   0.630
ATOM   4670  H02 WTR  1073     -11.890 -15.831   1.585
TER   
ATOM   4671  O00 WTR  1074      -8.749 -11.532  -2.936
ATOM   4672  H01 WTR  1074      -7.989 -10.956  -2.856
ATOM   4673  H02 WTR  1074      -9.482 -10.941  -3.106
TER   
ATOM   4674  O00 WTR  1075      -9.720 -11.604   2.230
ATOM   4675  H01 WTR  1075      -9.242 -12.336   2.618
ATOM   4676  H02 WTR  1075     -10.630 -11.745   2.492
TER   
ATOM   4677  O00 WTR  1076      12.305  10.711  13.027
ATOM   4678  H01 WTR  1076      12.620  11.555  12.705
ATOM   4679  H02 WTR  1076      12.194  10.179  12.239
TER   
ATOM   4680  O00 WTR  1077      -7.046 -18.377  -8.092
ATOM   4681  H01 WTR  1077      -6.418 -19.092  -8.199
ATOM   4682  H02 WTR  1077      -7.777 -18.769  -7.615
TER   
ATOM   4683  O00 WTR  1078     -14.240 -21.062   0.579
ATOM   4684  H01 WTR  1078     -15.177 -21.256   0.594
ATOM   4685  H02 WTR  1078     -13.823 -21.907   0.409
TER   
ATOM   4686  O00 WTR  1079     -10.642 -22.297  -8.679
ATOM   4687  H01 WTR  1079     -11.386 -22.533  -9.233
ATOM   4688  H02 WTR  1079     -10.183 -21.617  -9.171
TER   
ATOM   4689  O00 WTR  1080       9.931 -17.111  -6.928
ATOM   4690  H01 WTR  1080       9.965 -17.100  -5.971
ATOM   4691  H02 WTR  1080       9.132 -17.596  -7.134
TER   
ATOM   4692  O00 WTR  1081     -10.214 -16.293  -3.980
ATOM   4693  H01 WTR  1081      -9.367 -15.857  -3.892
ATOM   4694  H02 WTR  1081     -10.596 -16.255  -3.103
TER   
ATOM   4695  O00 WTR  1082     -11.103  -9.917  -6.681
ATOM   4696  H01 WTR  1082     -11.146 -10.856  -6.865
ATOM   4697  H02 WTR  1082     -11.871  -9.552  -7.121
TER   
ATOM   4698  O00 WTR  1083      -0.712 -16.057  -6.346
ATOM   4699  H01 WTR  1083      -1.152 -16.907  -6.360
ATOM   4700  H02 WTR  1083       0.198 -16.254  -6.567
TER   
ATOM   4701  O00 WTR  1084     -13.046 -10.657  -2.798
ATOM   4702  H01 WTR  1084     -13.185 -11.221  -2.038
ATOM   4703  H02 WTR  1084     -13.648 -10.995  -3.461
TER   
ATOM   4704  O00 WTR  1085      -0.326  10.958  16.656
ATOM   4705  H01 WTR  1085      -0.131  11.895  16.651
ATOM   4706  H02 WTR  1085      -1.262  10.906  16.464
TER   
ATOM   4707  O00 WTR  1086     -16.793  -9.081  -2.274
ATOM   4708  H01 WTR  1086     -16.041  -8.514  -2.444
ATOM   4709  H02 WTR  1086     -16.949  -9.528  -3.106
TER   
ATOM   4710  O00 WTR  1087       7.579 -21.212  -4.354
ATOM   4711  H01 WTR  1087       6.754 -21.481  -3.949
ATOM   4712  H02 WTR  1087       7.433 -21.323  -5.293
TER   
ATOM   4713  O00 WTR  1088      -6.474 -24.728  -8.553
ATOM   4714  H01 WTR  1088      -6.150 -24.121  -9.218
ATOM   4715  H02 WTR  1088      -5.707 -24.927  -8.016
TER   
ATOM   4716  O00 WTR  1089      -7.901 -14.044  -3.085
ATOM   4717  H01 WTR  1089      -7.447 -13.932  -3.921
ATOM   4718  H02 WTR  1089      -8.412 -13.242  -2.981
TER   
ATOM   4719  O00 WTR  1090      -5.034 -19.793  -8.758
ATOM   4720  H01 WTR  1090      -4.510 -19.102  -8.354
ATOM   4721  H02 WTR  1090      -4.408 -20.297  -9.278
TER   
ATOM   4722  O00 WTR  1091     -11.577 -15.165   3.692
ATOM   4723  H01 WTR  1091     -10.888 -15.202   4.355
ATOM   4724  H02 WTR  1091     -12.385 -15.334   4.176
TER   
ATOM   4725  O00 WTR  1092      -9.697  -9.179   3.349
ATOM   4726  H01 WTR  1092      -9.840 -10.052   2.984
ATOM   4727  H02 WTR  1092     -10.409  -8.649   2.991
TER   
ATOM   4728  O00 WTR  1093      -7.959  -0.280  -7.155
ATOM   4729  H01 WTR  1093      -7.222   0.111  -6.686
ATOM   4730  H02 WTR  1093      -7.670  -1.171  -7.355
TER   
ATOM   4731  O00 WTR  1094      -8.790  -7.353  -3.045
ATOM   4732  H01 WTR  1094      -8.713  -7.832  -3.871
ATOM   4733  H02 WTR  1094      -9.337  -6.597  -3.257
TER   
ATOM   4734  O00 WTR  1095     -11.412 -12.653  -7.678
ATOM   4735  H01 WTR  1095     -10.963 -12.514  -8.511
ATOM   4736  H02 WTR  1095     -11.015 -13.448  -7.321
TER   
ATOM   4737  O00 WTR  1096      -7.487 -18.275  -3.121
ATOM   4738  H01 WTR  1096      -7.762 -17.482  -3.580
ATOM   4739  H02 WTR  1096      -8.239 -18.863  -3.185
TER   
ATOM   4740  O00 WTR  1097      -3.758  -9.859  -3.586
ATOM   4741  H01 WTR  1097      -3.807 -10.487  -2.865
ATOM   4742  H02 WTR  1097      -3.781  -9.002  -3.159
TER   
ATOM   4743  O00 WTR  1098      -0.076  -9.088  -4.628
ATOM   4744  H01 WTR  1098       0.768  -9.193  -4.187
ATOM   4745  H02 WTR  1098      -0.514  -9.930  -4.512
TER   
ATOM   4746  O00 WTR  1099     -15.734 -20.272  -7.064
ATOM   4747  H01 WTR  1099     -16.118 -20.345  -7.938
ATOM   4748  H02 WTR  1099     -15.678 -19.330  -6.905
TER   
ATOM   4749  O00 WTR  1100       9.741   4.727  20.576
ATOM   4750  H01 WTR  1100       9.641   3.996  21.187
ATOM   4751  H02 WTR  1100      10.259   5.372  21.057
TER   
ATOM   4752  O00 WTR  1101      -2.782 -20.431 -10.312
ATOM   4753  H01 WTR  1101      -2.133 -20.218  -9.641
ATOM   4754  H02 WTR  1101      -2.599 -21.342 -10.542
TER   
ATOM   4755  O00 WTR  1102      -8.046 -16.832  -5.611
ATOM   4756  H01 WTR  1102      -7.549 -17.539  -6.024
ATOM   4757  H02 WTR  1102      -8.532 -16.429  -6.330
TER   
ATOM   4758  O00 WTR  1103      -2.916 -16.708  -3.104
ATOM   4759  H01 WTR  1103      -2.336 -16.718  -2.342
ATOM   4760  H02 WTR  1103      -2.841 -15.818  -3.450
TER   
ATOM   4761  O00 WTR  1104      -5.239 -16.317  -8.188
ATOM   4762  H01 WTR  1104      -5.880 -16.935  -7.838
ATOM   4763  H02 WTR  1104      -5.398 -15.506  -7.706
TER   
ATOM   4764  O00 WTR  1105       1.244   6.186  23.558
ATOM   4765  H01 WTR  1105       0.679   5.924  22.831
ATOM   4766  H02 WTR  1105       0.910   5.697  24.310
TER   
ATOM   4767  O00 WTR  1106       3.088 -16.373 -11.816
ATOM   4768  H01 WTR  1106       2.188 -16.053 -11.871
ATOM   4769  H02 WTR  1106       3.517 -15.777 -11.201
TER   
ATOM   4770  O00 WTR  1107      -7.540 -22.430  -6.874
ATOM   4771  H01 WTR  1107      -7.102 -22.782  -7.649
ATOM   4772  H02 WTR  1107      -7.169 -22.925  -6.143
TER   
ATOM   4773  O00 WTR  1108     -13.125 -19.212  -4.822
ATOM   4774  H01 WTR  1108     -12.895 -19.216  -3.893
ATOM   4775  H02 WTR  1108     -13.883 -18.631  -4.879
TER   
ATOM   4776  O00 WTR  1109      -2.735 -13.867  -3.158
ATOM   4777  H01 WTR  1109      -3.009 -13.801  -2.243
ATOM   4778  H02 WTR  1109      -1.910 -13.383  -3.196
TER   
ATOM   4779  O00 WTR  1110      -1.587 -19.881  -3.594
ATOM   4780  H01 WTR  1110      -0.892 -19.274  -3.344
ATOM   4781  H02 WTR  1110      -2.056 -19.433  -4.298
TER   
ATOM   4782  O00 WTR  1111     -14.232 -17.267  -3.096
ATOM   4783  H01 WTR  1111     -14.133 -16.318  -3.008
ATOM   4784  H02 WTR  1111     -13.372 -17.620  -2.868
TER   
ATOM   4785  O00 WTR  1112      -0.953 -19.774 -12.417
ATOM   4786  H01 WTR  1112      -0.090 -20.145 -12.234
ATOM   4787  H02 WTR  1112      -1.505 -20.085 -11.700
TER   
ATOM   4788  O00 WTR  1113     -11.915  -7.784   1.874
ATOM   4789  H01 WTR  1113     -11.510  -7.879   1.012
ATOM   4790  H02 WTR  1113     -12.687  -8.349   1.839
TER   
ATOM   4791  O00 WTR  1114      -4.184 -14.227 -11.608
ATOM   4792  H01 WTR  1114      -4.138 -13.592 -10.893
ATOM   4793  H02 WTR  1114      -3.902 -13.738 -12.381
TER   
ATOM   4794  O00 WTR  1115     -15.250 -18.318   1.005
ATOM   4795  H01 WTR  1115     -15.349 -18.669   0.120
ATOM   4796  H02 WTR  1115     -14.669 -18.938   1.445
TER   
ATOM   4797  O00 WTR  1116      -9.568 -15.933  -7.804
ATOM   4798  H01 WTR  1116     -10.313 -16.533  -7.753
ATOM   4799  H02 WTR  1116      -9.370 -15.877  -8.739
TER   
ATOM   4800  O00 WTR  1117     -14.815 -13.727   8.686
ATOM   4801  H01 WTR  1117     -14.261 -13.501   7.939
ATOM   4802  H02 WTR  1117     -14.408 -13.281   9.429
TER   
ATOM   4803  O00 WTR  1118      -8.322  -6.302   0.751
ATOM   4804  H01 WTR  1118      -8.222  -6.847  -0.029
ATOM   4805  H02 WTR  1118      -8.035  -6.861   1.473
TER   
ATOM   4806  O00 WTR  1119     -12.929 -12.360  -0.647
ATOM   4807  H01 WTR  1119     -12.001 -12.553  -0.776
ATOM   4808  H02 WTR  1119     -12.948 -11.766   0.104
TER   
ATOM   4809  O00 WTR  1120     -15.494 -11.306  -9.535
ATOM   4810  H01 WTR  1120     -14.997 -10.511  -9.728
ATOM   4811  H02 WTR  1120     -15.026 -11.710  -8.805
TER   
ATOM   4812  O00 WTR  1121     -11.734 -13.552   6.853
ATOM   4813  H01 WTR  1121     -12.439 -13.154   6.342
ATOM   4814  H02 WTR  1121     -11.489 -12.880   7.489
TER   
ATOM   4815  O00 WTR  1122      -0.676 -11.976  -3.861
ATOM   4816  H01 WTR  1122       0.191 -12.284  -3.594
ATOM   4817  H02 WTR  1122      -0.936 -11.365  -3.172
TER   
ATOM   4818  O00 WTR  1123      -4.233 -15.007   1.330
ATOM   4819  H01 WTR  1123      -3.781 -14.377   0.768
ATOM   4820  H02 WTR  1123      -3.715 -15.809   1.257
TER   
ATOM   4821  O00 WTR  1124     -13.305  -3.117  16.183
ATOM   4822  H01 WTR  1124     -12.554  -3.314  16.744
ATOM   4823  H02 WTR  1124     -13.049  -2.326  15.709
TER   
ATOM   4824  O00 WTR  1125       2.037   8.239  21.683
ATOM   4825  H01 WTR  1125       2.933   8.525  21.510
ATOM   4826  H02 WTR  1125       2.101   7.719  22.485
TER   
ATOM   4827  O00 WTR  1126     -12.888  -5.432   3.408
ATOM   4828  H01 WTR  1126     -12.607  -5.495   4.321
ATOM   4829  H02 WTR  1126     -12.396  -6.119   2.958
TER   
ATOM   4830  O00 WTR  1127      -5.134 -13.822  -7.070
ATOM   4831  H01 WTR  1127      -5.373 -13.231  -6.356
ATOM   4832  H02 WTR  1127      -4.985 -13.244  -7.819
TER   
ATOM   4833  O00 WTR  1128      -3.164 -17.797  -8.048
ATOM   4834  H01 WTR  1128      -2.979 -17.933  -7.119
ATOM   4835  H02 WTR  1128      -3.858 -17.139  -8.060
TER   
ATOM   4836  O00 WTR  1129      -6.324 -10.539  -3.689
ATOM   4837  H01 WTR  1129      -5.427 -10.207  -3.674
ATOM   4838  H02 WTR  1129      -6.535 -10.619  -4.619
TER   
ATOM   4839  O00 WTR  1130      -5.484 -18.956  -5.426
ATOM   4840  H01 WTR  1130      -6.026 -18.694  -4.682
ATOM   4841  H02 WTR  1130      -5.451 -19.912  -5.374
TER   
ATOM   4842  O00 WTR  1131      -8.565 -14.105   3.066
ATOM   4843  H01 WTR  1131      -7.683 -13.781   3.249
ATOM   4844  H02 WTR  1131      -8.642 -14.901   3.592
TER   
ATOM   4845  O00 WTR  1132       7.408 -12.565  -1.260
ATOM   4846  H01 WTR  1132       7.618 -12.513  -2.192
ATOM   4847  H02 WTR  1132       8.244 -12.760  -0.836
TER   
ATOM   4848  O00 WTR  1133       5.151 -21.049  -9.000
ATOM   4849  H01 WTR  1133       4.923 -21.883  -8.589
ATOM   4850  H02 WTR  1133       6.032 -20.856  -8.680
TER   
ATOM   4851  O00 WTR  1134       6.388 -13.567  -6.981
ATOM   4852  H01 WTR  1134       5.748 -14.257  -6.805
ATOM   4853  H02 WTR  1134       6.125 -13.206  -7.828
TER   
ATOM   4854  O00 WTR  1135       3.628 -19.350   1.955
ATOM   4855  H01 WTR  1135       2.968 -19.700   1.356
ATOM   4856  H02 WTR  1135       4.271 -20.054   2.042
TER   
ATOM   4857  O00 WTR  1136      -1.050 -10.175  -1.596
ATOM   4858  H01 WTR  1136      -1.739  -9.737  -1.096
ATOM   4859  H02 WTR  1136      -0.345  -9.529  -1.649
TER   
ATOM   4860  O00 WTR  1137       2.709 -15.977   2.422
ATOM   4861  H01 WTR  1137       3.016 -16.849   2.170
ATOM   4862  H02 WTR  1137       2.046 -16.141   3.092
TER   
ATOM   4863  O00 WTR  1138       5.775 -12.323  -9.623
ATOM   4864  H01 WTR  1138       6.667 -12.042  -9.419
ATOM   4865  H02 WTR  1138       5.224 -11.589  -9.351
TER   
ATOM   4866  O00 WTR  1139       8.473 -18.653   1.629
ATOM   4867  H01 WTR  1139       8.285 -19.584   1.751
ATOM   4868  H02 WTR  1139       7.651 -18.282   1.310
TER   
ATOM   4869  O00 WTR  1140       2.643  -9.031  -6.250
ATOM   4870  H01 WTR  1140       1.869  -9.206  -6.785
ATOM   4871  H02 WTR  1140       2.509  -9.550  -5.457
TER   
ATOM   4872  O00 WTR  1141       7.684  -9.131  -6.460
ATOM   4873  H01 WTR  1141       7.553  -8.672  -5.630
ATOM   4874  H02 WTR  1141       7.180  -9.940  -6.369
TER   
ATOM   4875  O00 WTR  1142       4.671  -7.807  -7.994
ATOM   4876  H01 WTR  1142       4.362  -8.645  -7.650
ATOM   4877  H02 WTR  1142       5.584  -7.967  -8.232
TER   
ATOM   4878  O00 WTR  1143     -12.628 -10.665   1.216
ATOM   4879  H01 WTR  1143     -11.976 -10.265   0.642
ATOM   4880  H02 WTR  1143     -13.422 -10.150   1.073
TER   
ATOM   4881  O00 WTR  1144       5.041   5.763  19.942
ATOM   4882  H01 WTR  1144       4.151   5.984  20.214
ATOM   4883  H02 WTR  1144       4.933   5.321  19.100
TER   
ATOM   4884  O00 WTR  1145       0.108 -17.779  -3.091
ATOM   4885  H01 WTR  1145       1.002 -17.439  -3.096
ATOM   4886  H02 WTR  1145      -0.337 -17.275  -2.410
TER   
ATOM   4887  O00 WTR  1146       9.411 -15.803 -10.957
ATOM   4888  H01 WTR  1146       9.167 -16.712 -11.132
ATOM   4889  H02 WTR  1146       9.544 -15.769 -10.010
TER   
ATOM   4890  O00 WTR  1147       7.974 -18.366  -8.111
ATOM   4891  H01 WTR  1147       7.189 -18.125  -7.620
ATOM   4892  H02 WTR  1147       7.650 -18.914  -8.826
TER   
ATOM   4893  O00 WTR  1148       0.745 -18.775  -6.814
ATOM   4894  H01 WTR  1148       0.301 -19.112  -7.592
ATOM   4895  H02 WTR  1148       1.605 -19.195  -6.827
TER   
ATOM   4896  O00 WTR  1149       2.931 -13.472   0.513
ATOM   4897  H01 WTR  1149       2.073 -13.781   0.804
ATOM   4898  H02 WTR  1149       2.844 -12.519   0.478
TER   
ATOM   4899  O00 WTR  1150       1.024  -8.623  12.825
ATOM   4900  H01 WTR  1150       1.096  -8.769  13.768
ATOM   4901  H02 WTR  1150       1.195  -9.480  12.436
TER   
ATOM   4902  O00 WTR  1151       9.384  -9.746  -2.589
ATOM   4903  H01 WTR  1151       8.810  -8.988  -2.693
ATOM   4904  H02 WTR  1151       8.898 -10.471  -2.981
TER   
ATOM   4905  O00 WTR  1152      -0.565 -22.320  -7.124
ATOM   4906  H01 WTR  1152      -0.728 -21.638  -7.776
ATOM   4907  H02 WTR  1152       0.353 -22.559  -7.250
TER   
ATOM   4908  O00 WTR  1153       7.542 -22.869  -0.468
ATOM   4909  H01 WTR  1153       7.278 -23.158  -1.341
ATOM   4910  H02 WTR  1153       8.406 -22.478  -0.595
TER   
ATOM   4911  O00 WTR  1154       8.816 -14.319   2.662
ATOM   4912  H01 WTR  1154       9.227 -15.149   2.421
ATOM   4913  H02 WTR  1154       8.243 -14.539   3.396
TER   
ATOM   4914  O00 WTR  1155       9.292 -15.594  -1.739
ATOM   4915  H01 WTR  1155       9.951 -16.035  -2.275
ATOM   4916  H02 WTR  1155       9.643 -14.714  -1.602
TER   
ATOM   4917  O00 WTR  1156       5.241 -19.574 -13.697
ATOM   4918  H01 WTR  1156       4.381 -19.978 -13.815
ATOM   4919  H02 WTR  1156       5.508 -19.832 -12.815
TER   
ATOM   4920  O00 WTR  1157       8.971 -19.446  -3.019
ATOM   4921  H01 WTR  1157       9.771 -19.517  -3.540
ATOM   4922  H02 WTR  1157       8.373 -20.084  -3.408
TER   
ATOM   4923  O00 WTR  1158       5.650 -18.069  -6.508
ATOM   4924  H01 WTR  1158       5.561 -18.182  -5.561
ATOM   4925  H02 WTR  1158       5.089 -17.321  -6.714
TER   
ATOM   4926  O00 WTR  1159       1.849 -12.839  -8.685
ATOM   4927  H01 WTR  1159       2.117 -13.744  -8.529
ATOM   4928  H02 WTR  1159       1.111 -12.908  -9.290
TER   
ATOM   4929  O00 WTR  1160       9.432 -14.816  -8.463
ATOM   4930  H01 WTR  1160      10.291 -14.397  -8.512
ATOM   4931  H02 WTR  1160       9.555 -15.544  -7.854
TER   
ATOM   4932  O00 WTR  1161       8.097  -7.700  -4.096
ATOM   4933  H01 WTR  1161       7.235  -7.486  -3.740
ATOM   4934  H02 WTR  1161       8.469  -6.855  -4.349
TER   
ATOM   4935  O00 WTR  1162       9.859 -16.503   1.053
ATOM   4936  H01 WTR  1162       9.383 -17.312   1.242
ATOM   4937  H02 WTR  1162       9.763 -16.384   0.108
TER   
ATOM   4938  O00 WTR  1163       5.062 -10.971 -12.352
ATOM   4939  H01 WTR  1163       5.453 -11.556 -11.702
ATOM   4940  H02 WTR  1163       5.338 -10.095 -12.081
TER   
ATOM   4941  O00 WTR  1164       2.674 -18.654 -10.466
ATOM   4942  H01 WTR  1164       3.550 -18.825 -10.120
ATOM   4943  H02 WTR  1164       2.753 -17.814 -10.917
TER   
ATOM   4944  O00 WTR  1165       5.987 -17.360   1.092
ATOM   4945  H01 WTR  1165       5.308 -17.933   0.735
ATOM   4946  H02 WTR  1165       5.984 -16.597   0.514
TER   
ATOM   4947  O00 WTR  1166      12.286 -16.157   2.338
ATOM   4948  H01 WTR  1166      12.351 -16.663   3.148
ATOM   4949  H02 WTR  1166      11.426 -16.383   1.983
TER   
ATOM   4950  O00 WTR  1167       3.581 -11.979  -4.463
ATOM   4951  H01 WTR  1167       2.730 -12.313  -4.746
ATOM   4952  H02 WTR  1167       3.416 -11.604  -3.598
TER   
ATOM   4953  O00 WTR  1168       8.686 -12.101  -9.199
ATOM   4954  H01 WTR  1168       9.272 -11.502  -9.661
ATOM   4955  H02 WTR  1168       8.774 -12.932  -9.667
TER   
ATOM   4956  O00 WTR  1169       2.080 -12.885   4.958
ATOM   4957  H01 WTR  1169       1.419 -12.195   5.007
ATOM   4958  H02 WTR  1169       1.693 -13.548   4.387
TER   
ATOM   4959  O00 WTR  1170      -3.367 -17.626   4.324
ATOM   4960  H01 WTR  1170      -3.006 -17.677   5.209
ATOM   4961  H02 WTR  1170      -3.301 -16.699   4.091
TER   
ATOM   4962  O00 WTR  1171       6.453  -5.131  -8.306
ATOM   4963  H01 WTR  1171       7.186  -4.588  -8.015
ATOM   4964  H02 WTR  1171       6.862  -5.933  -8.632
TER   
ATOM   4965  O00 WTR  1172       7.621 -25.141  -2.774
ATOM   4966  H01 WTR  1172       7.659 -25.724  -2.015
ATOM   4967  H02 WTR  1172       8.526 -24.858  -2.903
TER   
ATOM   4968  O00 WTR  1173       5.374 -10.277  -2.232
ATOM   4969  H01 WTR  1173       4.505 -10.184  -1.841
ATOM   4970  H02 WTR  1173       5.832 -10.888  -1.655
TER   
ATOM   4971  O00 WTR  1174       6.613 -14.574   0.500
ATOM   4972  H01 WTR  1174       6.724 -13.822  -0.082
ATOM   4973  H02 WTR  1174       7.245 -14.428   1.204
TER   
ATOM   4974  O00 WTR  1175       0.356  13.149  10.967
ATOM   4975  H01 WTR  1175       0.655  12.405  11.491
ATOM   4976  H02 WTR  1175      -0.385  13.504  11.457
TER   
ATOM   4977  O00 WTR  1176      10.108 -13.121  -0.854
ATOM   4978  H01 WTR  1176      10.801 -12.591  -1.249
ATOM   4979  H02 WTR  1176      10.401 -13.264   0.046
TER   
ATOM   4980  O00 WTR  1177       7.269 -17.642  -1.801
ATOM   4981  H01 WTR  1177       7.841 -16.874  -1.791
ATOM   4982  H02 WTR  1177       7.820 -18.347  -2.141
TER   
ATOM   4983  O00 WTR  1178       0.921  -6.290 -10.841
ATOM   4984  H01 WTR  1178       0.047  -6.252 -10.453
ATOM   4985  H02 WTR  1178       0.804  -6.794 -11.647
TER   
ATOM   4986  O00 WTR  1179       2.371 -15.808  -4.225
ATOM   4987  H01 WTR  1179       2.751 -15.480  -3.411
ATOM   4988  H02 WTR  1179       2.057 -15.024  -4.677
TER   
ATOM   4989  O00 WTR  1180       7.818 -11.616  -3.914
ATOM   4990  H01 WTR  1180       8.220 -12.120  -4.621
ATOM   4991  H02 WTR  1180       7.034 -11.233  -4.308
TER   
ATOM   4992  O00 WTR  1181     -14.087  -3.435  -5.322
ATOM   4993  H01 WTR  1181     -13.235  -3.023  -5.174
ATOM   4994  H02 WTR  1181     -14.467  -3.520  -4.448
TER   
ATOM   4995  O00 WTR  1182      -9.476   2.092  -7.848
ATOM   4996  H01 WTR  1182      -8.912   1.334  -7.694
ATOM   4997  H02 WTR  1182      -8.910   2.726  -8.289
TER   
ATOM   4998  O00 WTR  1183      -4.383  -1.499  -9.603
ATOM   4999  H01 WTR  1183      -5.039  -1.696  -8.934
ATOM   5000  H02 WTR  1183      -4.625  -0.631  -9.927
TER   
ATOM   5001  O00 WTR  1184      -5.664 -18.999  12.616
ATOM   5002  H01 WTR  1184      -4.872 -19.408  12.265
ATOM   5003  H02 WTR  1184      -5.341 -18.294  13.176
TER   
ATOM   5004  O00 WTR  1185       9.356  -4.799 -10.389
ATOM   5005  H01 WTR  1185       9.682  -4.297  -9.642
ATOM   5006  H02 WTR  1185      10.036  -4.703 -11.057
TER   
ATOM   5007  O00 WTR  1186     -10.702  -0.273  -6.157
ATOM   5008  H01 WTR  1186      -9.985  -0.473  -6.758
ATOM   5009  H02 WTR  1186     -11.401   0.060  -6.720
TER   
ATOM   5010  O00 WTR  1187     -10.222 -13.031  -1.165
ATOM   5011  H01 WTR  1187      -9.789 -12.476  -1.813
ATOM   5012  H02 WTR  1187      -9.517 -13.316  -0.584
TER   
ATOM   5013  O00 WTR  1188       4.223  13.916   7.921
ATOM   5014  H01 WTR  1188       3.546  13.941   8.596
ATOM   5015  H02 WTR  1188       5.047  13.913   8.407
TER   
ATOM   5016  O00 WTR  1189     -11.830  -0.815 -11.050
ATOM   5017  H01 WTR  1189     -11.845   0.142 -11.023
ATOM   5018  H02 WTR  1189     -12.702  -1.060 -11.358
TER   
ATOM   5019  O00 WTR  1190       2.211  10.212   8.527
ATOM   5020  H01 WTR  1190       2.001   9.664   9.283
ATOM   5021  H02 WTR  1190       2.157  11.109   8.858
TER   
ATOM   5022  O00 WTR  1191       0.658   3.274  14.219
ATOM   5023  H01 WTR  1191       0.113   3.164  13.440
ATOM   5024  H02 WTR  1191       0.605   2.431  14.669
TER   
ATOM   5025  O00 WTR  1192       0.231 -23.614  -1.914
ATOM   5026  H01 WTR  1192       1.141 -23.318  -1.913
ATOM   5027  H02 WTR  1192       0.067 -23.887  -2.817
TER   
ATOM   5028  O00 WTR  1193     -14.660  -2.540   2.607
ATOM   5029  H01 WTR  1193     -14.838  -3.091   1.844
ATOM   5030  H02 WTR  1193     -13.707  -2.548   2.692
TER   
ATOM   5031  O00 WTR  1194     -11.593  -2.411  -4.561
ATOM   5032  H01 WTR  1194     -11.181  -1.692  -5.041
ATOM   5033  H02 WTR  1194     -10.933  -3.104  -4.553
TER   
ATOM   5034  O00 WTR  1195     -12.681  -0.605  -2.518
ATOM   5035  H01 WTR  1195     -12.443  -1.060  -3.325
ATOM   5036  H02 WTR  1195     -13.504  -0.161  -2.726
TER   
ATOM   5037  O00 WTR  1196      12.207 -18.182  -8.862
ATOM   5038  H01 WTR  1196      11.516 -17.893  -8.265
ATOM   5039  H02 WTR  1196      11.738 -18.569  -9.602
TER   
ATOM   5040  O00 WTR  1197     -10.380 -27.650  -6.893
ATOM   5041  H01 WTR  1197      -9.973 -27.132  -6.199
ATOM   5042  H02 WTR  1197     -10.211 -27.154  -7.693
TER   
ATOM   5043  O00 WTR  1198      -5.548 -20.482  -2.314
ATOM   5044  H01 WTR  1198      -6.472 -20.240  -2.373
ATOM   5045  H02 WTR  1198      -5.326 -20.797  -3.191
TER   
ATOM   5046  O00 WTR  1199       2.293   9.169  18.343
ATOM   5047  H01 WTR  1199       1.813   9.885  18.759
ATOM   5048  H02 WTR  1199       2.164   9.307  17.405
TER   
ATOM   5049  O00 WTR  1200      11.524  -5.305  -4.218
ATOM   5050  H01 WTR  1200      10.990  -4.599  -4.584
ATOM   5051  H02 WTR  1200      11.977  -5.679  -4.974
TER   
ATOM   5052  O00 WTR  1201      12.447  10.521   9.693
ATOM   5053  H01 WTR  1201      12.971  10.868   8.971
ATOM   5054  H02 WTR  1201      13.005   9.857  10.098
TER   
ATOM   5055  O00 WTR  1202       7.269   3.717 -15.024
ATOM   5056  H01 WTR  1202       7.568   2.933 -15.485
ATOM   5057  H02 WTR  1202       7.884   3.817 -14.297
TER   
ATOM   5058  O00 WTR  1203      -1.822   6.170  16.851
ATOM   5059  H01 WTR  1203      -1.104   6.792  16.737
ATOM   5060  H02 WTR  1203      -1.833   5.663  16.039
TER   
ATOM   5061  O00 WTR  1204      14.118   9.595  14.593
ATOM   5062  H01 WTR  1204      13.437  10.123  14.177
ATOM   5063  H02 WTR  1204      13.693   9.221  15.365
TER   
ATOM   5064  O00 WTR  1205       8.221  -3.516  -6.636
ATOM   5065  H01 WTR  1205       8.565  -3.090  -7.421
ATOM   5066  H02 WTR  1205       8.919  -4.111  -6.361
TER   
ATOM   5067  O00 WTR  1206      -2.113   9.569  13.550
ATOM   5068  H01 WTR  1206      -2.440  10.085  14.287
ATOM   5069  H02 WTR  1206      -2.173  10.159  12.799
TER   
ATOM   5070  O00 WTR  1207      -3.709   6.338  12.913
ATOM   5071  H01 WTR  1207      -4.187   6.696  13.661
ATOM   5072  H02 WTR  1207      -3.983   6.878  12.172
TER   
ATOM   5073  O00 WTR  1208      -1.098 -10.799 -14.235
ATOM   5074  H01 WTR  1208      -0.500 -11.052 -13.531
ATOM   5075  H02 WTR  1208      -0.855 -11.361 -14.970
TER   
ATOM   5076  O00 WTR  1209     -11.110   2.713  10.040
ATOM   5077  H01 WTR  1209     -10.176   2.904   9.961
ATOM   5078  H02 WTR  1209     -11.541   3.552   9.876
TER   
ATOM   5079  O00 WTR  1210       2.287  -6.961 -15.440
ATOM   5080  H01 WTR  1210       2.614  -6.980 -14.540
ATOM   5081  H02 WTR  1210       1.555  -7.578 -15.441
TER   
ATOM   5082  O00 WTR  1211     -12.713  -3.708  -9.432
ATOM   5083  H01 WTR  1211     -13.156  -2.902  -9.697
ATOM   5084  H02 WTR  1211     -11.956  -3.412  -8.927
TER   
ATOM   5085  O00 WTR  1212       1.964   9.781  15.659
ATOM   5086  H01 WTR  1212       1.228  10.370  15.824
ATOM   5087  H02 WTR  1212       2.654  10.349  15.317
TER   
ATOM   5088  O00 WTR  1213      13.811   6.201  14.259
ATOM   5089  H01 WTR  1213      14.482   6.799  14.587
ATOM   5090  H02 WTR  1213      12.994   6.695  14.328
TER   
ATOM   5091  O00 WTR  1214      11.788 -19.856   1.042
ATOM   5092  H01 WTR  1214      11.027 -20.409   0.866
ATOM   5093  H02 WTR  1214      11.789 -19.743   1.993
TER   
ATOM   5094  O00 WTR  1215      14.238 -12.808  10.012
ATOM   5095  H01 WTR  1215      14.417 -12.270  10.783
ATOM   5096  H02 WTR  1215      14.784 -13.585  10.130
TER   
ATOM   5097  O00 WTR  1216      16.518 -13.975   2.372
ATOM   5098  H01 WTR  1216      15.650 -13.777   2.021
ATOM   5099  H02 WTR  1216      17.084 -14.022   1.601
TER   
ATOM   5100  O00 WTR  1217      11.684 -14.095   9.820
ATOM   5101  H01 WTR  1217      12.603 -13.920   9.618
ATOM   5102  H02 WTR  1217      11.561 -15.018   9.598
TER   
ATOM   5103  O00 WTR  1218      20.695  -7.230  14.080
ATOM   5104  H01 WTR  1218      20.931  -7.611  14.926
ATOM   5105  H02 WTR  1218      19.980  -6.627  14.280
TER   
ATOM   5106  O00 WTR  1219      20.236 -12.746  12.822
ATOM   5107  H01 WTR  1219      20.949 -12.202  12.486
ATOM   5108  H02 WTR  1219      19.607 -12.790  12.101
TER   
ATOM   5109  O00 WTR  1220      12.861 -21.262  13.408
ATOM   5110  H01 WTR  1220      12.860 -20.365  13.075
ATOM   5111  H02 WTR  1220      12.259 -21.241  14.153
TER   
ATOM   5112  O00 WTR  1221      16.068 -25.930   8.257
ATOM   5113  H01 WTR  1221      15.839 -25.281   8.923
ATOM   5114  H02 WTR  1221      16.799 -26.417   8.638
TER   
ATOM   5115  O00 WTR  1222       7.275 -14.980  13.267
ATOM   5116  H01 WTR  1222       6.761 -14.191  13.435
ATOM   5117  H02 WTR  1222       8.109 -14.656  12.928
TER   
ATOM   5118  O00 WTR  1223      17.521 -11.618   3.018
ATOM   5119  H01 WTR  1223      18.345 -11.572   2.532
ATOM   5120  H02 WTR  1223      17.233 -12.525   2.917
TER   
ATOM   5121  O00 WTR  1224      13.135 -10.759   7.228
ATOM   5122  H01 WTR  1224      12.641 -11.492   7.596
ATOM   5123  H02 WTR  1224      12.951 -10.792   6.290
TER   
ATOM   5124  O00 WTR  1225      18.154 -12.707  10.970
ATOM   5125  H01 WTR  1225      17.419 -12.110  11.113
ATOM   5126  H02 WTR  1225      18.518 -12.442  10.125
TER   
ATOM   5127  O00 WTR  1226      18.231 -10.540  -6.070
ATOM   5128  H01 WTR  1226      18.198 -11.496  -6.063
ATOM   5129  H02 WTR  1226      19.129 -10.332  -6.326
TER   
ATOM   5130  O00 WTR  1227      21.684  -8.666   2.960
ATOM   5131  H01 WTR  1227      22.383  -9.244   3.266
ATOM   5132  H02 WTR  1227      21.588  -8.016   3.656
TER   
ATOM   5133  O00 WTR  1228      13.758 -13.405   3.570
ATOM   5134  H01 WTR  1228      13.967 -12.562   3.168
ATOM   5135  H02 WTR  1228      12.803 -13.410   3.634
TER   
ATOM   5136  O00 WTR  1229      13.435 -18.600   3.642
ATOM   5137  H01 WTR  1229      13.965 -17.870   3.322
ATOM   5138  H02 WTR  1229      14.065 -19.195   4.047
TER   
ATOM   5139  O00 WTR  1230      16.497 -14.718  10.458
ATOM   5140  H01 WTR  1230      16.278 -15.169  11.274
ATOM   5141  H02 WTR  1230      17.203 -14.117  10.699
TER   
ATOM   5142  O00 WTR  1231      20.121 -11.631   5.508
ATOM   5143  H01 WTR  1231      19.975 -11.632   4.562
ATOM   5144  H02 WTR  1231      19.673 -12.417   5.821
TER   
ATOM   5145  O00 WTR  1232      19.497 -15.294   9.195
ATOM   5146  H01 WTR  1232      19.503 -15.590  10.106
ATOM   5147  H02 WTR  1232      18.876 -15.877   8.758
TER   
ATOM   5148  O00 WTR  1233      18.639 -10.703  -0.305
ATOM   5149  H01 WTR  1233      17.992 -10.220  -0.819
ATOM   5150  H02 WTR  1233      19.231 -10.030   0.029
TER   
ATOM   5151  O00 WTR  1234      16.943  -8.343  -7.172
ATOM   5152  H01 WTR  1234      17.347  -9.162  -6.885
ATOM   5153  H02 WTR  1234      16.021  -8.564  -7.302
TER   
ATOM   5154  O00 WTR  1235      13.492  -7.965   3.298
ATOM   5155  H01 WTR  1235      14.438  -7.830   3.349
ATOM   5156  H02 WTR  1235      13.287  -7.874   2.367
TER   
ATOM   5157  O00 WTR  1236      18.903  -2.798   5.646
ATOM   5158  H01 WTR  1236      18.400  -2.326   6.310
ATOM   5159  H02 WTR  1236      18.817  -3.719   5.890
TER   
ATOM   5160  O00 WTR  1237      21.288  -9.493  11.515
ATOM   5161  H01 WTR  1237      21.705  -9.268  12.347
ATOM   5162  H02 WTR  1237      21.542  -8.786  10.921
TER   
ATOM   5163  O00 WTR  1238      12.615 -10.305   4.414
ATOM   5164  H01 WTR  1238      13.079  -9.606   3.954
ATOM   5165  H02 WTR  1238      11.723 -10.268   4.070
TER   
ATOM   5166  O00 WTR  1239      17.220  -8.019   5.684
ATOM   5167  H01 WTR  1239      17.058  -8.756   5.094
ATOM   5168  H02 WTR  1239      16.402  -7.917   6.170
TER   
ATOM   5169  O00 WTR  1240      16.017 -15.667  -0.760
ATOM   5170  H01 WTR  1240      15.065 -15.685  -0.656
ATOM   5171  H02 WTR  1240      16.275 -16.589  -0.768
TER   
ATOM   5172  O00 WTR  1241      21.803  -5.623   5.066
ATOM   5173  H01 WTR  1241      22.529  -5.010   4.947
ATOM   5174  H02 WTR  1241      21.116  -5.297   4.484
TER   
ATOM   5175  O00 WTR  1242      17.144  -4.555  12.283
ATOM   5176  H01 WTR  1242      17.778  -3.871  12.067
ATOM   5177  H02 WTR  1242      17.651  -5.367  12.262
TER   
ATOM   5178  O00 WTR  1243      11.407 -12.943   7.404
ATOM   5179  H01 WTR  1243      11.324 -13.527   8.158
ATOM   5180  H02 WTR  1243      10.609 -12.413   7.421
TER   
ATOM   5181  O00 WTR  1244      16.544 -14.447  13.630
ATOM   5182  H01 WTR  1244      16.490 -13.533  13.351
ATOM   5183  H02 WTR  1244      17.280 -14.807  13.134
TER   
ATOM   5184  O00 WTR  1245       6.215  -8.319 -11.570
ATOM   5185  H01 WTR  1245       5.410  -7.888 -11.282
ATOM   5186  H02 WTR  1245       6.878  -8.036 -10.940
TER   
ATOM   5187  O00 WTR  1246      19.064 -17.529  15.229
ATOM   5188  H01 WTR  1246      18.743 -17.446  16.127
ATOM   5189  H02 WTR  1246      19.332 -16.643  14.988
TER   
ATOM   5190  O00 WTR  1247      17.037 -16.767   8.592
ATOM   5191  H01 WTR  1247      16.665 -16.021   9.062
ATOM   5192  H02 WTR  1247      16.797 -17.529   9.119
TER   
ATOM   5193  O00 WTR  1248      12.528 -14.741  12.702
ATOM   5194  H01 WTR  1248      13.116 -15.483  12.846
ATOM   5195  H02 WTR  1248      12.852 -14.330  11.901
TER   
ATOM   5196  O00 WTR  1249      19.214  -9.570   6.955
ATOM   5197  H01 WTR  1249      19.462 -10.197   6.275
ATOM   5198  H02 WTR  1249      18.616  -8.964   6.516
TER   
ATOM   5199  O00 WTR  1250      18.651 -14.659  19.331
ATOM   5200  H01 WTR  1250      18.451 -14.066  20.056
ATOM   5201  H02 WTR  1250      19.135 -14.120  18.706
TER   
ATOM   5202  O00 WTR  1251      12.304 -18.810  12.459
ATOM   5203  H01 WTR  1251      11.576 -18.815  13.080
ATOM   5204  H02 WTR  1251      11.925 -18.474  11.646
TER   
ATOM   5205  O00 WTR  1252      15.856 -11.910   7.524
ATOM   5206  H01 WTR  1252      15.178 -11.859   8.198
ATOM   5207  H02 WTR  1252      16.595 -11.423   7.889
TER   
ATOM   5208  O00 WTR  1253      17.942 -17.262  17.794
ATOM   5209  H01 WTR  1253      18.221 -16.455  18.226
ATOM   5210  H02 WTR  1253      18.039 -17.939  18.464
TER   
ATOM   5211  O00 WTR  1254      17.390  -4.914  18.267
ATOM   5212  H01 WTR  1254      16.582  -4.656  17.823
ATOM   5213  H02 WTR  1254      17.669  -4.126  18.733
TER   
ATOM   5214  O00 WTR  1255      16.106  -7.544   3.088
ATOM   5215  H01 WTR  1255      16.785  -7.556   2.413
ATOM   5216  H02 WTR  1255      16.438  -6.941   3.752
TER   
ATOM   5217  O00 WTR  1256      14.159  -6.260   6.623
ATOM   5218  H01 WTR  1256      13.904  -6.626   5.776
ATOM   5219  H02 WTR  1256      14.349  -7.025   7.167
TER   
ATOM   5220  O00 WTR  1257      13.735  -9.664  13.579
ATOM   5221  H01 WTR  1257      14.416  -9.070  13.893
ATOM   5222  H02 WTR  1257      12.937  -9.135  13.577
TER   
ATOM   5223  O00 WTR  1258      19.732 -12.644   8.812
ATOM   5224  H01 WTR  1258      19.716 -13.596   8.912
ATOM   5225  H02 WTR  1258      20.387 -12.485   8.132
TER   
ATOM   5226  O00 WTR  1259      21.623  -7.994   7.435
ATOM   5227  H01 WTR  1259      20.806  -8.490   7.484
ATOM   5228  H02 WTR  1259      21.586  -7.553   6.587
TER   
ATOM   5229  O00 WTR  1260      17.144  -7.686  -4.504
ATOM   5230  H01 WTR  1260      16.835  -7.769  -5.406
ATOM   5231  H02 WTR  1260      18.081  -7.509  -4.586
TER   
ATOM   5232  O00 WTR  1261      18.422  -5.440   6.264
ATOM   5233  H01 WTR  1261      17.809  -5.280   6.982
ATOM   5234  H02 WTR  1261      18.144  -6.278   5.894
TER   
ATOM   5235  O00 WTR  1262      21.809  -7.157   9.904
ATOM   5236  H01 WTR  1262      22.449  -6.458  10.039
ATOM   5237  H02 WTR  1262      21.961  -7.451   9.006
TER   
ATOM   5238  O00 WTR  1263      19.736 -14.742  14.521
ATOM   5239  H01 WTR  1263      19.667 -14.008  15.131
ATOM   5240  H02 WTR  1263      19.916 -14.334  13.674
TER   
ATOM   5241  O00 WTR  1264      14.071 -10.721  18.241
ATOM   5242  H01 WTR  1264      14.220 -10.758  17.296
ATOM   5243  H02 WTR  1264      14.296 -11.598  18.553
TER   
ATOM   5244  O00 WTR  1265      18.665 -13.955   6.237
ATOM   5245  H01 WTR  1265      18.407 -13.667   7.112
ATOM   5246  H02 WTR  1265      18.111 -14.715   6.061
TER   
ATOM   5247  O00 WTR  1266      10.287 -13.782  13.938
ATOM   5248  H01 WTR  1266      10.105 -13.425  13.069
ATOM   5249  H02 WTR  1266      11.091 -14.289  13.825
TER   
ATOM   5250  O00 WTR  1267      12.750 -16.246   6.246
ATOM   5251  H01 WTR  1267      13.227 -15.645   5.675
ATOM   5252  H02 WTR  1267      13.387 -16.928   6.463
TER   
ATOM   5253  O00 WTR  1268      15.067 -14.461   5.596
ATOM   5254  H01 WTR  1268      14.690 -14.079   4.804
ATOM   5255  H02 WTR  1268      14.754 -13.899   6.306
TER   
ATOM   5256  O00 WTR  1269      13.214   3.789  10.570
ATOM   5257  H01 WTR  1269      13.465   4.508  11.149
ATOM   5258  H02 WTR  1269      12.406   4.088  10.152
TER   
ATOM   5259  O00 WTR  1270      22.625   1.459   1.121
ATOM   5260  H01 WTR  1270      22.895   2.254   0.662
ATOM   5261  H02 WTR  1270      23.073   0.751   0.659
TER   
ATOM   5262  O00 WTR  1271      15.976   4.297   2.489
ATOM   5263  H01 WTR  1271      16.402   3.607   1.980
ATOM   5264  H02 WTR  1271      15.793   4.987   1.851
TER   
ATOM   5265  O00 WTR  1272      15.526   0.508   8.415
ATOM   5266  H01 WTR  1272      15.166   1.386   8.538
ATOM   5267  H02 WTR  1272      15.324   0.050   9.231
TER   
ATOM   5268  O00 WTR  1273      16.176  -2.101  13.202
ATOM   5269  H01 WTR  1273      16.889  -1.507  12.971
ATOM   5270  H02 WTR  1273      16.455  -2.954  12.869
TER   
ATOM   5271  O00 WTR  1274      11.525  -8.876   8.851
ATOM   5272  H01 WTR  1274      11.042  -8.252   8.308
ATOM   5273  H02 WTR  1274      12.003  -9.419   8.225
TER   
ATOM   5274  O00 WTR  1275      18.955  -3.155   2.841
ATOM   5275  H01 WTR  1275      18.662  -2.779   3.672
ATOM   5276  H02 WTR  1275      18.585  -2.578   2.173
TER   
ATOM   5277  O00 WTR  1276      10.655  -3.807  11.286
ATOM   5278  H01 WTR  1276      11.047  -3.883  12.156
ATOM   5279  H02 WTR  1276      11.348  -3.431  10.742
TER   
ATOM   5280  O00 WTR  1277      17.073   0.525   2.963
ATOM   5281  H01 WTR  1277      17.524  -0.095   2.391
ATOM   5282  H02 WTR  1277      17.733   1.190   3.163
TER   
ATOM   5283  O00 WTR  1278      19.237   1.028   7.557
ATOM   5284  H01 WTR  1278      18.506   1.111   6.945
ATOM   5285  H02 WTR  1278      18.902   1.381   8.381
TER   
ATOM   5286  O00 WTR  1279      14.428 -20.094  -0.045
ATOM   5287  H01 WTR  1279      13.644 -20.019   0.498
ATOM   5288  H02 WTR  1279      15.125 -19.704   0.482
TER   
ATOM   5289  O00 WTR  1280      23.455   7.387   2.186
ATOM   5290  H01 WTR  1280      23.196   7.861   1.396
ATOM   5291  H02 WTR  1280      24.397   7.540   2.261
TER   
ATOM   5292  O00 WTR  1281      11.694  -0.709  17.002
ATOM   5293  H01 WTR  1281      10.769  -0.712  17.249
ATOM   5294  H02 WTR  1281      11.693  -0.483  16.072
TER   
ATOM   5295  O00 WTR  1282      20.216   0.879  -0.005
ATOM   5296  H01 WTR  1282      20.392   1.381  -0.801
ATOM   5297  H02 WTR  1282      21.035   0.920   0.490
TER   
ATOM   5298  O00 WTR  1283      19.681  -5.859   9.118
ATOM   5299  H01 WTR  1283      20.538  -6.275   9.206
ATOM   5300  H02 WTR  1283      19.547  -5.783   8.174
TER   
ATOM   5301  O00 WTR  1284      21.832  -1.961   5.949
ATOM   5302  H01 WTR  1284      21.906  -1.020   6.107
ATOM   5303  H02 WTR  1284      20.922  -2.089   5.682
TER   
ATOM   5304  O00 WTR  1285      15.070   0.541   4.578
ATOM   5305  H01 WTR  1285      15.807   0.519   3.968
ATOM   5306  H02 WTR  1285      14.994   1.461   4.829
TER   
ATOM   5307  O00 WTR  1286      12.864   3.491  14.884
ATOM   5308  H01 WTR  1286      13.527   2.831  15.084
ATOM   5309  H02 WTR  1286      13.353   4.312  14.825
TER   
ATOM   5310  O00 WTR  1287      13.366   3.912   6.419
ATOM   5311  H01 WTR  1287      14.056   3.671   5.800
ATOM   5312  H02 WTR  1287      13.260   4.856   6.303
TER   
ATOM   5313  O00 WTR  1288      24.920  10.478  -1.527
ATOM   5314  H01 WTR  1288      25.190  10.005  -0.740
ATOM   5315  H02 WTR  1288      23.987  10.282  -1.616
TER   
ATOM   5316  O00 WTR  1289      11.928  -4.679  13.818
ATOM   5317  H01 WTR  1289      12.452  -4.282  14.515
ATOM   5318  H02 WTR  1289      11.042  -4.350  13.968
TER   
ATOM   5319  O00 WTR  1290      17.492   0.647  10.952
ATOM   5320  H01 WTR  1290      17.004   0.091  10.345
ATOM   5321  H02 WTR  1290      16.829   0.979  11.558
TER   
ATOM   5322  O00 WTR  1291      22.850   4.038  -0.133
ATOM   5323  H01 WTR  1291      22.171   3.871  -0.787
ATOM   5324  H02 WTR  1291      23.454   4.644  -0.564
TER   
ATOM   5325  O00 WTR  1292      12.525  -4.405   8.074
ATOM   5326  H01 WTR  1292      11.713  -4.912   8.059
ATOM   5327  H02 WTR  1292      13.103  -4.859   7.462
TER   
ATOM   5328  O00 WTR  1293      15.672  -4.718   3.824
ATOM   5329  H01 WTR  1293      16.335  -4.632   3.139
ATOM   5330  H02 WTR  1293      15.869  -4.011   4.439
TER   
ATOM   5331  O00 WTR  1294      16.251  -5.741   7.912
ATOM   5332  H01 WTR  1294      15.978  -5.485   8.793
ATOM   5333  H02 WTR  1294      15.435  -5.794   7.414
TER   
ATOM   5334  O00 WTR  1295      21.573   5.335   2.050
ATOM   5335  H01 WTR  1295      22.130   6.058   2.339
ATOM   5336  H02 WTR  1295      22.020   4.982   1.281
TER   
ATOM   5337  O00 WTR  1296      23.486  -3.538   4.182
ATOM   5338  H01 WTR  1296      23.149  -2.737   4.584
ATOM   5339  H02 WTR  1296      24.433  -3.492   4.313
TER   
ATOM   5340  O00 WTR  1297      15.451  -2.570   5.779
ATOM   5341  H01 WTR  1297      15.365  -1.623   5.669
ATOM   5342  H02 WTR  1297      15.971  -2.673   6.577
TER   
ATOM   5343  O00 WTR  1298      17.301 -10.084   8.877
ATOM   5344  H01 WTR  1298      17.990  -9.954   8.225
ATOM   5345  H02 WTR  1298      16.694  -9.359   8.732
TER   
ATOM   5346  O00 WTR  1299      12.356   2.159  12.531
ATOM   5347  H01 WTR  1299      12.689   2.749  11.854
ATOM   5348  H02 WTR  1299      12.530   2.615  13.354
TER   
ATOM   5349  O00 WTR  1300      21.632   0.817   6.211
ATOM   5350  H01 WTR  1300      20.880   1.072   6.745
ATOM   5351  H02 WTR  1300      21.666   1.473   5.515
TER   
ATOM   5352  O00 WTR  1301      17.289  -2.202   7.807
ATOM   5353  H01 WTR  1301      17.081  -1.460   8.375
ATOM   5354  H02 WTR  1301      18.060  -2.603   8.208
TER   
ATOM   5355  O00 WTR  1302      21.912   2.875   3.245
ATOM   5356  H01 WTR  1302      21.832   3.775   2.927
ATOM   5357  H02 WTR  1302      22.140   2.366   2.468
TER   
ATOM   5358  O00 WTR  1303      17.048   5.674   7.350
ATOM   5359  H01 WTR  1303      16.689   5.264   8.137
ATOM   5360  H02 WTR  1303      17.570   4.986   6.938
TER   
ATOM   5361  O00 WTR  1304      20.184  -0.846  15.220
ATOM   5362  H01 WTR  1304      21.043  -0.812  14.800
ATOM   5363  H02 WTR  1304      19.788  -1.653  14.892
TER   
ATOM   5364  O00 WTR  1305      23.951   6.257  -1.340
ATOM   5365  H01 WTR  1305      23.755   6.293  -2.276
ATOM   5366  H02 WTR  1305      23.751   7.136  -1.018
TER   
ATOM   5367  O00 WTR  1306      11.908  -0.576  14.243
ATOM   5368  H01 WTR  1306      11.431  -1.374  14.015
ATOM   5369  H02 WTR  1306      11.349   0.135  13.930
TER   
ATOM   5370  O00 WTR  1307      23.441 -10.370   3.740
ATOM   5371  H01 WTR  1307      23.087 -10.908   4.449
ATOM   5372  H02 WTR  1307      24.384 -10.530   3.765
TER   
ATOM   5373  O00 WTR  1308      18.257   2.972   9.500
ATOM   5374  H01 WTR  1308      18.385   3.743  10.052
ATOM   5375  H02 WTR  1308      17.834   2.334  10.075
TER   
ATOM   5376  O00 WTR  1309      18.281   3.906   5.962
ATOM   5377  H01 WTR  1309      18.549   4.327   5.145
ATOM   5378  H02 WTR  1309      19.090   3.543   6.322
TER   
ATOM   5379  O00 WTR  1310      19.197   4.840   3.552
ATOM   5380  H01 WTR  1310      20.086   5.044   3.259
ATOM   5381  H02 WTR  1310      19.035   3.955   3.227
TER   
ATOM   5382  O00 WTR  1311      22.711 -11.596   6.082
ATOM   5383  H01 WTR  1311      22.690 -10.868   6.704
ATOM   5384  H02 WTR  1311      21.811 -11.666   5.765
TER   
ATOM   5385  O00 WTR  1312      13.021  -0.364   7.850
ATOM   5386  H01 WTR  1312      12.398   0.184   7.373
ATOM   5387  H02 WTR  1312      13.864   0.075   7.736
TER   
ATOM   5388  O00 WTR  1313      21.658  -4.265   7.613
ATOM   5389  H01 WTR  1313      21.750  -3.458   7.106
ATOM   5390  H02 WTR  1313      21.548  -4.951   6.954
TER   
ATOM   5391  O00 WTR  1314      15.635   3.326   5.018
ATOM   5392  H01 WTR  1314      16.356   3.763   5.471
ATOM   5393  H02 WTR  1314      15.794   3.500   4.090
TER   
ATOM   5394  O00 WTR  1315      15.275  -6.005  10.495
ATOM   5395  H01 WTR  1315      15.759  -5.569  11.196
ATOM   5396  H02 WTR  1315      15.734  -6.836  10.368
TER   
ATOM   5397  O00 WTR  1316      13.211   4.898  17.968
ATOM   5398  H01 WTR  1316      12.427   4.376  18.140
ATOM   5399  H02 WTR  1316      13.930   4.376  18.323
TER   
ATOM   5400  O00 WTR  1317      10.343 -16.672  12.172
ATOM   5401  H01 WTR  1317      10.945 -16.043  12.570
ATOM   5402  H02 WTR  1317      10.227 -17.347  12.840
TER   
ATOM   5403  O00 WTR  1318      22.012  -2.129   2.181
ATOM   5404  H01 WTR  1318      21.101  -2.148   2.473
ATOM   5405  H02 WTR  1318      22.446  -2.802   2.705
TER   
ATOM   5406  O00 WTR  1319      12.371  -0.062   4.231
ATOM   5407  H01 WTR  1319      13.326   0.000   4.267
ATOM   5408  H02 WTR  1319      12.199  -0.728   3.566
TER   
ATOM   5409  O00 WTR  1320      12.733  -2.425   9.929
ATOM   5410  H01 WTR  1320      12.830  -3.240   9.435
ATOM   5411  H02 WTR  1320      12.829  -1.735   9.273
TER   
ATOM   5412  O00 WTR  1321      13.999 -18.558   7.075
ATOM   5413  H01 WTR  1321      14.552 -18.268   7.800
ATOM   5414  H02 WTR  1321      14.612 -18.733   6.361
TER   
ATOM   5415  O00 WTR  1322       9.488 -12.706  -5.939
ATOM   5416  H01 WTR  1322       9.714 -11.959  -6.493
ATOM   5417  H02 WTR  1322       9.363 -13.430  -6.553
TER   
ATOM   5418  O00 WTR  1323      13.705 -22.252  -5.009
ATOM   5419  H01 WTR  1323      13.882 -21.909  -4.132
ATOM   5420  H02 WTR  1323      13.838 -21.503  -5.590
TER   
ATOM   5421  O00 WTR  1324      18.728 -13.582   0.056
ATOM   5422  H01 WTR  1324      18.179 -13.811  -0.694
ATOM   5423  H02 WTR  1324      18.640 -12.633   0.138
TER   
ATOM   5424  O00 WTR  1325      18.489  -7.850   1.599
ATOM   5425  H01 WTR  1325      19.255  -8.406   1.453
ATOM   5426  H02 WTR  1325      18.853  -7.005   1.863
TER   
ATOM   5427  O00 WTR  1326      11.239 -13.903  -4.080
ATOM   5428  H01 WTR  1326      10.402 -13.683  -4.488
ATOM   5429  H02 WTR  1326      11.412 -13.177  -3.480
TER   
ATOM   5430  O00 WTR  1327      15.429 -19.762   5.079
ATOM   5431  H01 WTR  1327      15.537 -20.693   4.880
ATOM   5432  H02 WTR  1327      16.315 -19.403   5.032
TER   
ATOM   5433  O00 WTR  1328      17.913  -6.977  11.043
ATOM   5434  H01 WTR  1328      18.019  -7.926  11.113
ATOM   5435  H02 WTR  1328      18.550  -6.714  10.378
TER   
ATOM   5436  O00 WTR  1329      16.254 -10.510   5.098
ATOM   5437  H01 WTR  1329      15.933 -10.956   5.882
ATOM   5438  H02 WTR  1329      16.549 -11.217   4.524
TER   
ATOM   5439  O00 WTR  1330      14.227  -6.045  -1.855
ATOM   5440  H01 WTR  1330      13.782  -5.812  -2.670
ATOM   5441  H02 WTR  1330      13.985  -5.351  -1.243
TER   
ATOM   5442  O00 WTR  1331      13.041  -9.441  -5.511
ATOM   5443  H01 WTR  1331      13.422  -9.803  -4.711
ATOM   5444  H02 WTR  1331      12.098  -9.566  -5.405
TER   
ATOM   5445  O00 WTR  1332      15.154  -8.556   7.677
ATOM   5446  H01 WTR  1332      14.917  -9.368   7.230
ATOM   5447  H02 WTR  1332      14.764  -8.638   8.547
TER   
ATOM   5448  O00 WTR  1333      17.465 -13.131  -4.828
ATOM   5449  H01 WTR  1333      16.761 -13.157  -5.476
ATOM   5450  H02 WTR  1333      18.183 -13.618  -5.234
TER   
ATOM   5451  O00 WTR  1334      15.641 -12.628 -10.088
ATOM   5452  H01 WTR  1334      16.375 -12.249 -10.571
ATOM   5453  H02 WTR  1334      15.383 -13.391 -10.604
TER   
ATOM   5454  O00 WTR  1335      11.278 -20.257  -3.863
ATOM   5455  H01 WTR  1335      11.541 -19.852  -4.689
ATOM   5456  H02 WTR  1335      10.714 -20.985  -4.121
TER   
ATOM   5457  O00 WTR  1336      13.603 -18.062  -4.468
ATOM   5458  H01 WTR  1336      13.566 -18.465  -3.600
ATOM   5459  H02 WTR  1336      14.326 -17.438  -4.412
TER   
ATOM   5460  O00 WTR  1337      15.840  -8.581  -1.905
ATOM   5461  H01 WTR  1337      15.089  -8.005  -2.047
ATOM   5462  H02 WTR  1337      16.359  -8.501  -2.706
TER   
ATOM   5463  O00 WTR  1338      16.473  -3.771   1.206
ATOM   5464  H01 WTR  1338      16.720  -4.652   0.926
ATOM   5465  H02 WTR  1338      15.525  -3.736   1.081
TER   
ATOM   5466  O00 WTR  1339      20.394  -8.818  -8.203
ATOM   5467  H01 WTR  1339      20.295  -7.881  -8.037
ATOM   5468  H02 WTR  1339      20.041  -8.945  -9.084
TER   
ATOM   5469  O00 WTR  1340      20.821 -10.662  -6.172
ATOM   5470  H01 WTR  1340      21.112 -10.194  -5.389
ATOM   5471  H02 WTR  1340      21.036 -10.074  -6.896
TER   
ATOM   5472  O00 WTR  1341      11.149 -10.010  -8.438
ATOM   5473  H01 WTR  1341      11.209 -10.184  -7.499
ATOM   5474  H02 WTR  1341      11.880 -10.495  -8.820
TER   
ATOM   5475  O00 WTR  1342      16.894 -16.412   5.826
ATOM   5476  H01 WTR  1342      16.964 -16.684   6.741
ATOM   5477  H02 WTR  1342      16.291 -15.668   5.842
TER   
ATOM   5478  O00 WTR  1343      19.368 -16.356   0.216
ATOM   5479  H01 WTR  1343      20.091 -16.514  -0.391
ATOM   5480  H02 WTR  1343      19.214 -15.413   0.167
TER   
ATOM   5481  O00 WTR  1344      20.971  -9.068   0.333
ATOM   5482  H01 WTR  1344      21.081  -8.303  -0.231
ATOM   5483  H02 WTR  1344      21.200  -8.755   1.209
TER   
ATOM   5484  O00 WTR  1345      14.752 -14.819 -11.806
ATOM   5485  H01 WTR  1345      13.988 -14.827 -11.229
ATOM   5486  H02 WTR  1345      15.253 -15.593 -11.552
TER   
ATOM   5487  O00 WTR  1346      20.134 -12.065   2.353
ATOM   5488  H01 WTR  1346      21.044 -11.768   2.368
ATOM   5489  H02 WTR  1346      20.163 -12.902   1.889
TER   
ATOM   5490  O00 WTR  1347      13.102 -13.130  -5.854
ATOM   5491  H01 WTR  1347      13.566 -12.442  -5.379
ATOM   5492  H02 WTR  1347      12.350 -13.340  -5.300
TER   
ATOM   5493  O00 WTR  1348      21.767 -13.694  -2.230
ATOM   5494  H01 WTR  1348      21.202 -13.131  -1.699
ATOM   5495  H02 WTR  1348      21.803 -13.261  -3.082
TER   
ATOM   5496  O00 WTR  1349      16.636 -13.394  -2.161
ATOM   5497  H01 WTR  1349      16.797 -13.713  -3.049
ATOM   5498  H02 WTR  1349      16.220 -14.131  -1.713
TER   
ATOM   5499  O00 WTR  1350      13.693 -10.552  -0.524
ATOM   5500  H01 WTR  1350      14.351 -10.147  -1.090
ATOM   5501  H02 WTR  1350      14.155 -10.721   0.297
TER   
ATOM   5502  O00 WTR  1351      15.283 -16.667   2.775
ATOM   5503  H01 WTR  1351      14.866 -16.036   2.188
ATOM   5504  H02 WTR  1351      15.747 -16.128   3.416
TER   
ATOM   5505  O00 WTR  1352      16.421  -6.354  -0.044
ATOM   5506  H01 WTR  1352      17.120  -6.804   0.429
ATOM   5507  H02 WTR  1352      16.048  -7.024  -0.617
TER   
ATOM   5508  O00 WTR  1353      17.716  -5.562 -12.802
ATOM   5509  H01 WTR  1353      18.011  -4.889 -12.189
ATOM   5510  H02 WTR  1353      17.517  -5.084 -13.607
TER   
ATOM   5511  O00 WTR  1354      21.683  -4.413   0.666
ATOM   5512  H01 WTR  1354      22.120  -3.622   0.982
ATOM   5513  H02 WTR  1354      21.143  -4.113  -0.065
TER   
ATOM   5514  O00 WTR  1355      11.447 -21.784  -8.944
ATOM   5515  H01 WTR  1355      11.178 -21.171  -9.628
ATOM   5516  H02 WTR  1355      12.386 -21.903  -9.084
TER   
ATOM   5517  O00 WTR  1356      16.652 -17.322 -10.579
ATOM   5518  H01 WTR  1356      17.604 -17.414 -10.543
ATOM   5519  H02 WTR  1356      16.318 -18.114 -10.158
TER   
ATOM   5520  O00 WTR  1357      14.260 -11.372  -3.754
ATOM   5521  H01 WTR  1357      13.381 -11.242  -3.398
ATOM   5522  H02 WTR  1357      14.776 -11.682  -3.010
TER   
ATOM   5523  O00 WTR  1358      19.511  -6.481  -4.664
ATOM   5524  H01 WTR  1358      20.369  -6.885  -4.795
ATOM   5525  H02 WTR  1358      19.695  -5.544  -4.597
TER   
ATOM   5526  O00 WTR  1359       5.589 -13.978  -3.305
ATOM   5527  H01 WTR  1359       6.402 -13.574  -3.607
ATOM   5528  H02 WTR  1359       4.957 -13.794  -4.001
TER   
ATOM   5529  O00 WTR  1360      10.125  -7.470  -7.734
ATOM   5530  H01 WTR  1360       9.716  -7.690  -6.897
ATOM   5531  H02 WTR  1360      10.574  -8.272  -8.000
TER   
ATOM   5532  O00 WTR  1361      15.346 -10.497   1.578
ATOM   5533  H01 WTR  1361      16.227 -10.542   1.951
ATOM   5534  H02 WTR  1361      14.863  -9.923   2.173
TER   
ATOM   5535  O00 WTR  1362      18.354 -17.556   2.421
ATOM   5536  H01 WTR  1362      18.832 -17.055   1.760
ATOM   5537  H02 WTR  1362      17.878 -16.896   2.925
TER   
ATOM   5538  O00 WTR  1363      18.250  -9.705  11.375
ATOM   5539  H01 WTR  1363      19.133  -9.522  11.054
ATOM   5540  H02 WTR  1363      17.750  -9.926  10.588
TER   
ATOM   5541  O00 WTR  1364      23.286  -6.508  -2.515
ATOM   5542  H01 WTR  1364      23.343  -5.678  -2.989
ATOM   5543  H02 WTR  1364      22.434  -6.478  -2.081
TER   
ATOM   5544  O00 WTR  1365      13.266  -6.467  -5.947
ATOM   5545  H01 WTR  1365      14.066  -6.170  -5.514
ATOM   5546  H02 WTR  1365      13.179  -7.384  -5.689
TER   
ATOM   5547  O00 WTR  1366      11.716 -11.130  -2.395
ATOM   5548  H01 WTR  1366      11.057 -10.472  -2.174
ATOM   5549  H02 WTR  1366      12.371 -11.055  -1.701
TER   
ATOM   5550  O00 WTR  1367      18.056 -10.521  -3.165
ATOM   5551  H01 WTR  1367      17.889 -10.308  -4.083
ATOM   5552  H02 WTR  1367      17.836 -11.449  -3.090
TER   
ATOM   5553  O00 WTR  1368      22.697  -1.243  -0.373
ATOM   5554  H01 WTR  1368      22.813  -1.525   0.534
ATOM   5555  H02 WTR  1368      21.801  -1.499  -0.591
TER   
ATOM   5556  O00 WTR  1369      20.435  -4.011  -4.346
ATOM   5557  H01 WTR  1369      20.862  -4.242  -5.171
ATOM   5558  H02 WTR  1369      19.634  -3.557  -4.609
TER   
ATOM   5559  O00 WTR  1370      20.657 -10.026  -2.521
ATOM   5560  H01 WTR  1370      20.783 -10.151  -1.581
ATOM   5561  H02 WTR  1370      19.725 -10.192  -2.663
TER   
ATOM   5562  O00 WTR  1371      19.971  -5.727   2.820
ATOM   5563  H01 WTR  1371      20.591  -5.657   2.094
ATOM   5564  H02 WTR  1371      19.539  -4.873   2.848
TER   
ATOM   5565  O00 WTR  1372      13.269  -7.722   0.320
ATOM   5566  H01 WTR  1372      13.902  -7.129  -0.086
ATOM   5567  H02 WTR  1372      13.682  -8.584   0.271
TER   
ATOM   5568  O00 WTR  1373      16.307  -3.346  -3.536
ATOM   5569  H01 WTR  1373      16.770  -2.828  -4.194
ATOM   5570  H02 WTR  1373      16.292  -4.233  -3.896
TER   
ATOM   5571  O00 WTR  1374      13.858  -3.840  -0.166
ATOM   5572  H01 WTR  1374      13.035  -3.723   0.309
ATOM   5573  H02 WTR  1374      13.833  -3.178  -0.857
TER   
ATOM   5574  O00 WTR  1375      21.288  -1.046 -10.291
ATOM   5575  H01 WTR  1375      20.435  -0.612 -10.323
ATOM   5576  H02 WTR  1375      21.769  -0.579  -9.608
TER   
ATOM   5577  O00 WTR  1376      17.265  -2.451  -1.048
ATOM   5578  H01 WTR  1376      16.716  -2.788  -1.756
ATOM   5579  H02 WTR  1376      17.090  -3.034  -0.310
TER   
ATOM   5580  O00 WTR  1377      20.749   3.452  -1.882
ATOM   5581  H01 WTR  1377      20.626   3.534  -2.827
ATOM   5582  H02 WTR  1377      19.967   3.853  -1.502
TER   
ATOM   5583  O00 WTR  1378      11.108  -3.341  -6.173
ATOM   5584  H01 WTR  1378      11.007  -2.393  -6.255
ATOM   5585  H02 WTR  1378      11.552  -3.605  -6.980
TER   
ATOM   5586  O00 WTR  1379      21.449   0.621  -7.776
ATOM   5587  H01 WTR  1379      21.217  -0.239  -7.426
ATOM   5588  H02 WTR  1379      20.758   1.203  -7.459
TER   
ATOM   5589  O00 WTR  1380      18.247  -0.818   0.853
ATOM   5590  H01 WTR  1380      18.835  -0.121   0.562
ATOM   5591  H02 WTR  1380      17.947  -1.231   0.044
TER   
ATOM   5592  O00 WTR  1381      17.628   2.950   0.667
ATOM   5593  H01 WTR  1381      17.118   2.272   0.224
ATOM   5594  H02 WTR  1381      17.712   3.649   0.019
TER   
ATOM   5595  O00 WTR  1382      18.838 -11.117  18.554
ATOM   5596  H01 WTR  1382      19.637 -10.607  18.419
ATOM   5597  H02 WTR  1382      18.676 -11.535  17.708
TER   
ATOM   5598  O00 WTR  1383      19.327   2.241   2.990
ATOM   5599  H01 WTR  1383      19.195   2.429   2.061
ATOM   5600  H02 WTR  1383      20.244   2.461   3.151
TER   
ATOM   5601  O00 WTR  1384      20.939  -6.679  -1.289
ATOM   5602  H01 WTR  1384      20.110  -6.384  -1.664
ATOM   5603  H02 WTR  1384      21.121  -6.055  -0.586
TER   
ATOM   5604  O00 WTR  1385      17.129  -4.236  -7.382
ATOM   5605  H01 WTR  1385      17.746  -3.720  -6.863
ATOM   5606  H02 WTR  1385      16.621  -3.586  -7.867
TER   
ATOM   5607  O00 WTR  1386      18.358  -0.363  -9.125
ATOM   5608  H01 WTR  1386      17.920   0.396  -8.740
ATOM   5609  H02 WTR  1386      18.617  -0.897  -8.375
TER   
ATOM   5610  O00 WTR  1387      13.454  -2.955  -2.966
ATOM   5611  H01 WTR  1387      14.381  -3.076  -3.173
ATOM   5612  H02 WTR  1387      13.001  -3.600  -3.509
TER   
ATOM   5613  O00 WTR  1388      20.854  -4.677  -6.668
ATOM   5614  H01 WTR  1388      20.073  -5.152  -6.954
ATOM   5615  H02 WTR  1388      21.237  -4.336  -7.476
TER   
ATOM   5616  O00 WTR  1389      18.354   3.912 -10.242
ATOM   5617  H01 WTR  1389      18.387   3.184  -9.621
ATOM   5618  H02 WTR  1389      18.348   4.696  -9.693
TER   
ATOM   5619  O00 WTR  1390      15.871  -5.482  -5.071
ATOM   5620  H01 WTR  1390      16.357  -4.976  -5.723
ATOM   5621  H02 WTR  1390      16.505  -6.119  -4.741
TER   
ATOM   5622  O00 WTR  1391      23.004  -3.793  -2.972
ATOM   5623  H01 WTR  1391      22.228  -3.683  -3.522
ATOM   5624  H02 WTR  1391      23.170  -2.921  -2.615
TER   
ATOM   5625  O00 WTR  1392      20.382  -3.300  -8.945
ATOM   5626  H01 WTR  1392      20.035  -2.948  -8.125
ATOM   5627  H02 WTR  1392      20.813  -2.554  -9.362
TER   
ATOM   5628  O00 WTR  1393      18.394  -5.957  -1.839
ATOM   5629  H01 WTR  1393      17.534  -6.019  -1.424
ATOM   5630  H02 WTR  1393      18.306  -6.462  -2.647
TER   
ATOM   5631  O00 WTR  1394      20.264  -3.286  -1.443
ATOM   5632  H01 WTR  1394      20.542  -3.480  -2.338
ATOM   5633  H02 WTR  1394      19.310  -3.225  -1.496
TER   
ATOM   5634  O00 WTR  1395      10.874 -22.620 -14.229
ATOM   5635  H01 WTR  1395      11.070 -22.731 -15.159
ATOM   5636  H02 WTR  1395       9.937 -22.428 -14.202
TER   
ATOM   5637  O00 WTR  1396      21.029   4.375  -5.023
ATOM   5638  H01 WTR  1396      20.512   3.572  -4.957
ATOM   5639  H02 WTR  1396      21.169   4.494  -5.963
TER   
ATOM   5640  O00 WTR  1397      21.780  -8.239  -4.624
ATOM   5641  H01 WTR  1397      21.406  -8.760  -3.914
ATOM   5642  H02 WTR  1397      22.404  -7.656  -4.191
TER   
ATOM   5643  O00 WTR  1398      23.375   5.941  -4.407
ATOM   5644  H01 WTR  1398      22.970   5.171  -4.807
ATOM   5645  H02 WTR  1398      22.904   6.684  -4.784
TER   
ATOM   5646  O00 WTR  1399      16.331  -2.287  -9.187
ATOM   5647  H01 WTR  1399      17.070  -1.789  -8.838
ATOM   5648  H02 WTR  1399      15.669  -1.626  -9.389
TER   
ATOM   5649  O00 WTR  1400      24.439  -4.942  -0.037
ATOM   5650  H01 WTR  1400      24.502  -5.384  -0.884
ATOM   5651  H02 WTR  1400      23.519  -5.029   0.211
TER   
ATOM   5652  O00 WTR  1401     -18.155   6.728   3.732
ATOM   5653  H01 WTR  1401     -17.673   6.387   2.979
ATOM   5654  H02 WTR  1401     -17.544   6.649   4.464
TER   
ATOM   5655  O00 WTR  1402     -11.920  12.070   9.149
ATOM   5656  H01 WTR  1402     -12.288  11.474   8.497
ATOM   5657  H02 WTR  1402     -10.986  11.859   9.167
TER   
ATOM   5658  O00 WTR  1403     -12.802   9.814   7.388
ATOM   5659  H01 WTR  1403     -12.753   9.306   8.198
ATOM   5660  H02 WTR  1403     -11.889   9.993   7.162
TER   
ATOM   5661  O00 WTR  1404     -17.997   0.848  10.541
ATOM   5662  H01 WTR  1404     -18.241   1.611  11.064
ATOM   5663  H02 WTR  1404     -18.790   0.313  10.513
TER   
ATOM   5664  O00 WTR  1405     -20.707   3.824   7.130
ATOM   5665  H01 WTR  1405     -20.783   4.609   6.588
ATOM   5666  H02 WTR  1405     -19.780   3.786   7.368
TER   
ATOM   5667  O00 WTR  1406     -14.490  14.370  11.370
ATOM   5668  H01 WTR  1406     -14.029  14.401  10.531
ATOM   5669  H02 WTR  1406     -14.004  13.728  11.887
TER   
ATOM   5670  O00 WTR  1407     -23.179   6.260   3.437
ATOM   5671  H01 WTR  1407     -23.651   6.892   3.979
ATOM   5672  H02 WTR  1407     -23.815   5.989   2.775
TER   
ATOM   5673  O00 WTR  1408     -16.701   1.692   8.193
ATOM   5674  H01 WTR  1408     -17.412   1.320   8.715
ATOM   5675  H02 WTR  1408     -17.040   2.535   7.891
TER   
ATOM   5676  O00 WTR  1409     -13.616  13.845   8.375
ATOM   5677  H01 WTR  1409     -13.012  13.171   8.687
ATOM   5678  H02 WTR  1409     -13.048  14.543   8.048
TER   
ATOM   5679  O00 WTR  1410     -22.113   8.418   0.039
ATOM   5680  H01 WTR  1410     -21.908   7.485  -0.016
ATOM   5681  H02 WTR  1410     -22.040   8.625   0.971
TER   
ATOM   5682  O00 WTR  1411     -19.867   8.374   2.423
ATOM   5683  H01 WTR  1411     -19.347   7.624   2.711
ATOM   5684  H02 WTR  1411     -19.260   9.114   2.456
TER   
ATOM   5685  O00 WTR  1412     -23.404   8.528  -2.364
ATOM   5686  H01 WTR  1412     -24.285   8.779  -2.088
ATOM   5687  H02 WTR  1412     -22.903   8.477  -1.549
TER   
ATOM   5688  O00 WTR  1413      -5.970   6.796   8.414
ATOM   5689  H01 WTR  1413      -6.141   7.284   7.609
ATOM   5690  H02 WTR  1413      -6.710   7.006   8.983
TER   
ATOM   5691  O00 WTR  1414     -13.790   8.654   5.238
ATOM   5692  H01 WTR  1414     -13.355   8.815   6.075
ATOM   5693  H02 WTR  1414     -14.028   9.525   4.920
TER   
ATOM   5694  O00 WTR  1415      -2.464   7.857   5.192
ATOM   5695  H01 WTR  1415      -3.296   8.055   4.763
ATOM   5696  H02 WTR  1415      -2.661   7.120   5.769
TER   
ATOM   5697  O00 WTR  1416      -4.612   9.816   7.416
ATOM   5698  H01 WTR  1416      -4.658   9.704   6.466
ATOM   5699  H02 WTR  1416      -4.347  10.728   7.538
TER   
ATOM   5700  O00 WTR  1417      -1.412   7.994  11.117
ATOM   5701  H01 WTR  1417      -2.364   7.971  11.208
ATOM   5702  H02 WTR  1417      -1.082   7.839  12.002
TER   
ATOM   5703  O00 WTR  1418      -0.002  16.883   6.198
ATOM   5704  H01 WTR  1418       0.003  17.839   6.139
ATOM   5705  H02 WTR  1418      -0.733  16.683   6.783
TER   
ATOM   5706  O00 WTR  1419      -6.519   7.971   5.668
ATOM   5707  H01 WTR  1419      -5.982   8.620   5.213
ATOM   5708  H02 WTR  1419      -7.350   8.417   5.829
TER   
ATOM   5709  O00 WTR  1420      -2.458   8.405   8.375
ATOM   5710  H01 WTR  1420      -2.169   8.889   9.148
ATOM   5711  H02 WTR  1420      -3.152   8.946   7.998
TER   
ATOM   5712  O00 WTR  1421      -5.642  10.280  10.987
ATOM   5713  H01 WTR  1421      -5.357  11.154  11.252
ATOM   5714  H02 WTR  1421      -6.152  10.425  10.190
TER   
ATOM   5715  O00 WTR  1422       5.340  14.065   5.611
ATOM   5716  H01 WTR  1422       5.498  14.979   5.374
ATOM   5717  H02 WTR  1422       4.825  14.113   6.416
TER   
ATOM   5718  O00 WTR  1423      -7.039   9.700   8.381
ATOM   5719  H01 WTR  1423      -7.695   9.946   7.728
ATOM   5720  H02 WTR  1423      -6.225   9.616   7.883
TER   
ATOM   5721  O00 WTR  1424      -6.105   5.611   4.633
ATOM   5722  H01 WTR  1424      -5.322   5.712   4.092
ATOM   5723  H02 WTR  1424      -6.294   6.494   4.949
TER   
ATOM   5724  O00 WTR  1425     -14.864  10.015  11.409
ATOM   5725  H01 WTR  1425     -14.062  10.535  11.473
ATOM   5726  H02 WTR  1425     -15.375  10.446  10.724
TER   
ATOM   5727  O00 WTR  1426     -12.759  11.480  11.662
ATOM   5728  H01 WTR  1426     -12.241  11.651  10.876
ATOM   5729  H02 WTR  1426     -12.157  11.028  12.253
TER   
ATOM   5730  O00 WTR  1427      18.923  10.725 -10.229
ATOM   5731  H01 WTR  1427      18.178  10.217  -9.908
ATOM   5732  H02 WTR  1427      19.392  10.125 -10.808
TER   
ATOM   5733  O00 WTR  1428      -1.969  10.951   6.363
ATOM   5734  H01 WTR  1428      -2.138  10.037   6.134
ATOM   5735  H02 WTR  1428      -2.817  11.383   6.267
TER   
ATOM   5736  O00 WTR  1429      -2.814  11.226  15.550
ATOM   5737  H01 WTR  1429      -3.516  11.735  15.146
ATOM   5738  H02 WTR  1429      -3.266  10.595  16.110
TER   
ATOM   5739  O00 WTR  1430      -5.405  17.400  12.825
ATOM   5740  H01 WTR  1430      -5.338  16.581  12.333
ATOM   5741  H02 WTR  1430      -5.035  17.196  13.684
TER   
ATOM   5742  O00 WTR  1431      -0.346   9.962   2.582
ATOM   5743  H01 WTR  1431      -1.224  10.266   2.812
ATOM   5744  H02 WTR  1431       0.234  10.415   3.195
TER   
ATOM   5745  O00 WTR  1432       6.409  10.415  14.609
ATOM   5746  H01 WTR  1432       7.250  10.620  14.199
ATOM   5747  H02 WTR  1432       6.637  10.124  15.492
TER   
ATOM   5748  O00 WTR  1433      -0.647   4.640   7.205
ATOM   5749  H01 WTR  1433      -0.625   4.143   6.387
ATOM   5750  H02 WTR  1433      -0.584   5.556   6.931
TER   
ATOM   5751  O00 WTR  1434       7.649   8.831  19.682
ATOM   5752  H01 WTR  1434       7.687   7.875  19.649
ATOM   5753  H02 WTR  1434       6.817   9.023  20.114
TER   
ATOM   5754  O00 WTR  1435      13.583  11.911   7.336
ATOM   5755  H01 WTR  1435      14.206  12.479   7.789
ATOM   5756  H02 WTR  1435      14.086  11.531   6.616
TER   
ATOM   5757  O00 WTR  1436       3.256  13.329   3.528
ATOM   5758  H01 WTR  1436       3.879  13.336   4.255
ATOM   5759  H02 WTR  1436       2.501  13.819   3.854
TER   
ATOM   5760  O00 WTR  1437      -1.649  11.813   9.509
ATOM   5761  H01 WTR  1437      -1.959  11.868   8.605
ATOM   5762  H02 WTR  1437      -0.710  11.993   9.451
TER   
ATOM   5763  O00 WTR  1438      -1.487   5.317   3.837
ATOM   5764  H01 WTR  1438      -1.649   4.521   3.331
ATOM   5765  H02 WTR  1438      -2.351   5.714   3.943
TER   
ATOM   5766  O00 WTR  1439       1.583   9.220   5.874
ATOM   5767  H01 WTR  1439       2.082   9.652   6.567
ATOM   5768  H02 WTR  1439       1.535   9.870   5.173
TER   
ATOM   5769  O00 WTR  1440      -8.097   7.682   9.798
ATOM   5770  H01 WTR  1440      -9.021   7.733   9.556
ATOM   5771  H02 WTR  1440      -7.717   8.495   9.465
TER   
ATOM   5772  O00 WTR  1441     -10.334   7.988   8.127
ATOM   5773  H01 WTR  1441     -10.383   7.501   7.304
ATOM   5774  H02 WTR  1441      -9.930   8.822   7.888
TER   
ATOM   5775  O00 WTR  1442      -2.529  11.936  12.094
ATOM   5776  H01 WTR  1442      -3.371  12.376  11.982
ATOM   5777  H02 WTR  1442      -2.052  12.122  11.285
TER   
ATOM   5778  O00 WTR  1443      10.888   8.763  19.338
ATOM   5779  H01 WTR  1443       9.976   8.979  19.146
ATOM   5780  H02 WTR  1443      11.327   9.611  19.403
TER   
ATOM   5781  O00 WTR  1444      -0.256  13.353   6.385
ATOM   5782  H01 WTR  1444      -0.706  14.095   6.791
ATOM   5783  H02 WTR  1444      -0.938  12.689   6.278
TER   
ATOM   5784  O00 WTR  1445       1.654  13.188   8.732
ATOM   5785  H01 WTR  1445       1.150  13.250   9.543
ATOM   5786  H02 WTR  1445       1.005  13.292   8.037
TER   
ATOM   5787  O00 WTR  1446      -0.196   7.450   6.831
ATOM   5788  H01 WTR  1446      -0.859   8.039   7.191
ATOM   5789  H02 WTR  1446       0.305   7.995   6.224
TER   
ATOM   5790  O00 WTR  1447       2.726  17.132   3.347
ATOM   5791  H01 WTR  1447       3.342  16.813   2.688
ATOM   5792  H02 WTR  1447       1.914  16.657   3.167
TER   
ATOM   5793  O00 WTR  1448       5.664  16.726   3.819
ATOM   5794  H01 WTR  1448       4.787  17.092   3.932
ATOM   5795  H02 WTR  1448       5.636  16.294   2.966
TER   
ATOM   5796  O00 WTR  1449       9.733   9.919   9.757
ATOM   5797  H01 WTR  1449      10.662  10.148   9.726
ATOM   5798  H02 WTR  1449       9.529   9.628   8.868
TER   
ATOM   5799  O00 WTR  1450       3.931  11.789  14.781
ATOM   5800  H01 WTR  1450       3.889  12.046  13.859
ATOM   5801  H02 WTR  1450       4.852  11.579  14.930
TER   
ATOM   5802  O00 WTR  1451      -3.867   6.030   3.305
ATOM   5803  H01 WTR  1451      -4.085   6.944   3.121
ATOM   5804  H02 WTR  1451      -3.638   5.662   2.451
TER   
ATOM   5805  O00 WTR  1452     -11.658   5.420   9.827
ATOM   5806  H01 WTR  1452     -11.582   5.330  10.776
ATOM   5807  H02 WTR  1452     -11.257   6.267   9.633
TER   
ATOM   5808  O00 WTR  1453      -2.528   9.080  -0.907
ATOM   5809  H01 WTR  1453      -2.372   9.131  -1.850
ATOM   5810  H02 WTR  1453      -2.331   8.171  -0.680
TER   
ATOM   5811  O00 WTR  1454      19.093  13.066  -6.790
ATOM   5812  H01 WTR  1454      19.407  12.167  -6.689
ATOM   5813  H02 WTR  1454      18.656  13.074  -7.641
TER   
ATOM   5814  O00 WTR  1455       1.108  14.756   4.517
ATOM   5815  H01 WTR  1455       1.477  15.579   4.836
ATOM   5816  H02 WTR  1455       0.531  14.462   5.222
TER   
ATOM   5817  O00 WTR  1456       6.149  13.134 -13.876
ATOM   5818  H01 WTR  1456       7.053  12.962 -13.614
ATOM   5819  H02 WTR  1456       5.925  12.408 -14.458
TER   
ATOM   5820  O00 WTR  1457       1.119  11.454   4.250
ATOM   5821  H01 WTR  1457       1.716  11.954   3.693
ATOM   5822  H02 WTR  1457       0.790  12.092   4.883
TER   
ATOM   5823  O00 WTR  1458      -0.504  10.836  -0.042
ATOM   5824  H01 WTR  1458      -0.285  10.436   0.800
ATOM   5825  H02 WTR  1458      -1.177  10.265  -0.412
TER   
ATOM   5826  O00 WTR  1459       5.137  15.151   1.564
ATOM   5827  H01 WTR  1459       5.035  15.164   0.612
ATOM   5828  H02 WTR  1459       4.529  14.475   1.862
TER   
ATOM   5829  O00 WTR  1460      -6.799   6.694  12.446
ATOM   5830  H01 WTR  1460      -7.283   6.961  11.665
ATOM   5831  H02 WTR  1460      -6.707   7.497  12.958
TER   
ATOM   5832  O00 WTR  1461      15.168  10.024   5.663
ATOM   5833  H01 WTR  1461      15.865   9.436   5.953
ATOM   5834  H02 WTR  1461      15.129   9.899   4.714
TER   
ATOM   5835  O00 WTR  1462      16.538   8.219   9.700
ATOM   5836  H01 WTR  1462      16.643   7.268   9.726
ATOM   5837  H02 WTR  1462      16.655   8.448   8.778
TER   
ATOM   5838  O00 WTR  1463      14.414   8.727  11.253
ATOM   5839  H01 WTR  1463      15.160   8.498  10.700
ATOM   5840  H02 WTR  1463      14.804   9.139  12.024
TER   
ATOM   5841  O00 WTR  1464      17.062   8.271   6.353
ATOM   5842  H01 WTR  1464      16.986   7.330   6.511
ATOM   5843  H02 WTR  1464      17.894   8.516   6.759
TER   
ATOM   5844  O00 WTR  1465      14.836   3.126   8.599
ATOM   5845  H01 WTR  1465      14.314   3.256   7.807
ATOM   5846  H02 WTR  1465      14.222   3.273   9.318
TER   
ATOM   5847  O00 WTR  1466       8.425   9.060  11.859
ATOM   5848  H01 WTR  1466       8.696   9.506  11.056
ATOM   5849  H02 WTR  1466       7.545   8.735  11.667
TER   
ATOM   5850  O00 WTR  1467       9.805  10.212  14.075
ATOM   5851  H01 WTR  1467       9.428   9.803  13.296
ATOM   5852  H02 WTR  1467      10.631  10.588  13.773
TER   
ATOM   5853  O00 WTR  1468      14.225   5.961  11.764
ATOM   5854  H01 WTR  1468      14.238   5.915  12.720
ATOM   5855  H02 WTR  1468      14.134   6.893  11.569
TER   
ATOM   5856  O00 WTR  1469     -11.366 -23.852  12.633
ATOM   5857  H01 WTR  1469     -12.076 -23.217  12.537
ATOM   5858  H02 WTR  1469     -11.213 -23.899  13.577
TER   
ATOM   5859  O00 WTR  1470     -16.733 -24.245  14.484
ATOM   5860  H01 WTR  1470     -16.367 -24.003  15.335
ATOM   5861  H02 WTR  1470     -17.647 -24.459  14.667
TER   
ATOM   5862  O00 WTR  1471       4.949  -6.973  16.917
ATOM   5863  H01 WTR  1471       3.995  -6.918  16.860
ATOM   5864  H02 WTR  1471       5.148  -7.892  16.736
TER   
ATOM   5865  O00 WTR  1472       8.519 -15.676  22.169
ATOM   5866  H01 WTR  1472       7.981 -16.023  21.458
ATOM   5867  H02 WTR  1472       8.822 -14.826  21.847
TER   
ATOM   5868  O00 WTR  1473     -12.577 -16.873  16.683
ATOM   5869  H01 WTR  1473     -12.475 -17.197  17.578
ATOM   5870  H02 WTR  1473     -12.449 -15.927  16.754
TER   
ATOM   5871  O00 WTR  1474      -2.040 -18.310   6.636
ATOM   5872  H01 WTR  1474      -1.399 -17.810   7.142
ATOM   5873  H02 WTR  1474      -1.538 -19.035   6.263
TER   
ATOM   5874  O00 WTR  1475      -0.012 -24.790  14.449
ATOM   5875  H01 WTR  1475       0.554 -24.075  14.159
ATOM   5876  H02 WTR  1475       0.561 -25.354  14.968
TER   
ATOM   5877  O00 WTR  1476      -7.027 -22.191  14.054
ATOM   5878  H01 WTR  1476      -7.421 -21.672  13.353
ATOM   5879  H02 WTR  1476      -6.427 -22.786  13.604
TER   
ATOM   5880  O00 WTR  1477      -1.906 -25.400  10.976
ATOM   5881  H01 WTR  1477      -1.971 -25.530  11.922
ATOM   5882  H02 WTR  1477      -2.446 -26.096  10.601
TER   
ATOM   5883  O00 WTR  1478      -8.357 -22.335  16.311
ATOM   5884  H01 WTR  1478      -8.008 -23.145  16.682
ATOM   5885  H02 WTR  1478      -7.775 -22.136  15.578
TER   
ATOM   5886  O00 WTR  1479      -2.107 -26.092  15.630
ATOM   5887  H01 WTR  1479      -1.653 -26.572  16.323
ATOM   5888  H02 WTR  1479      -1.404 -25.711  15.103
TER   
ATOM   5889  O00 WTR  1480     -10.053 -17.439  21.346
ATOM   5890  H01 WTR  1480     -10.328 -18.135  21.944
ATOM   5891  H02 WTR  1480     -10.576 -16.680  21.605
TER   
ATOM   5892  O00 WTR  1481      -4.548 -21.110  15.226
ATOM   5893  H01 WTR  1481      -4.515 -21.445  16.122
ATOM   5894  H02 WTR  1481      -5.159 -21.692  14.774
TER   
ATOM   5895  O00 WTR  1482     -11.460 -22.904  19.884
ATOM   5896  H01 WTR  1482     -10.962 -22.338  20.474
ATOM   5897  H02 WTR  1482     -10.929 -23.697  19.807
TER   
ATOM   5898  O00 WTR  1483      -8.304 -20.547  18.581
ATOM   5899  H01 WTR  1483      -8.504 -21.374  18.144
ATOM   5900  H02 WTR  1483      -7.351 -20.476  18.537
TER   
ATOM   5901  O00 WTR  1484      -2.412 -19.859  18.185
ATOM   5902  H01 WTR  1484      -3.369 -19.867  18.181
ATOM   5903  H02 WTR  1484      -2.163 -20.474  17.494
TER   
ATOM   5904  O00 WTR  1485       1.232 -27.331  22.351
ATOM   5905  H01 WTR  1485       0.905 -26.460  22.125
ATOM   5906  H02 WTR  1485       1.841 -27.178  23.073
TER   
ATOM   5907  O00 WTR  1486       5.075 -30.864  14.707
ATOM   5908  H01 WTR  1486       5.825 -31.455  14.637
ATOM   5909  H02 WTR  1486       5.373 -30.050  14.300
TER   
ATOM   5910  O00 WTR  1487       9.910 -23.403  15.428
ATOM   5911  H01 WTR  1487      10.565 -22.718  15.560
ATOM   5912  H02 WTR  1487      10.065 -24.025  16.139
TER   
ATOM   5913  O00 WTR  1488       1.412 -26.703  16.080
ATOM   5914  H01 WTR  1488       1.788 -27.454  15.620
ATOM   5915  H02 WTR  1488       2.159 -26.283  16.505
TER   
ATOM   5916  O00 WTR  1489       6.562 -25.083  16.825
ATOM   5917  H01 WTR  1489       6.004 -24.738  17.522
ATOM   5918  H02 WTR  1489       6.363 -26.019  16.801
TER   
ATOM   5919  O00 WTR  1490       4.940 -27.239  16.072
ATOM   5920  H01 WTR  1490       4.360 -26.500  16.255
ATOM   5921  H02 WTR  1490       4.765 -27.861  16.777
TER   
ATOM   5922  O00 WTR  1491       2.490 -28.480  14.366
ATOM   5923  H01 WTR  1491       3.329 -28.942  14.349
ATOM   5924  H02 WTR  1491       1.854 -29.127  14.062
TER   
ATOM   5925  O00 WTR  1492       5.470 -23.618  19.146
ATOM   5926  H01 WTR  1492       5.010 -23.742  19.976
ATOM   5927  H02 WTR  1492       4.842 -23.155  18.591
TER   
ATOM   5928  O00 WTR  1493      -0.344 -26.599  18.336
ATOM   5929  H01 WTR  1493      -0.277 -27.286  18.999
ATOM   5930  H02 WTR  1493       0.279 -26.858  17.658
TER   
ATOM   5931  O00 WTR  1494       3.503 -25.880  20.081
ATOM   5932  H01 WTR  1494       3.775 -26.682  19.635
ATOM   5933  H02 WTR  1494       2.947 -26.182  20.799
TER   
ATOM   5934  O00 WTR  1495      -9.318 -18.323  17.246
ATOM   5935  H01 WTR  1495     -10.157 -18.016  17.591
ATOM   5936  H02 WTR  1495      -9.178 -19.168  17.673
TER   
ATOM   5937  O00 WTR  1496       0.052 -28.752  20.290
ATOM   5938  H01 WTR  1496      -0.719 -29.204  20.633
ATOM   5939  H02 WTR  1496       0.436 -28.321  21.054
TER   
ATOM   5940  O00 WTR  1497       4.290 -29.022  18.162
ATOM   5941  H01 WTR  1497       3.827 -29.624  17.579
ATOM   5942  H02 WTR  1497       4.889 -29.581  18.657
TER   
ATOM   5943  O00 WTR  1498       8.416 -19.443  18.185
ATOM   5944  H01 WTR  1498       8.478 -20.329  18.541
ATOM   5945  H02 WTR  1498       7.766 -19.510  17.485
TER   
ATOM   5946  O00 WTR  1499     -12.650 -21.183  11.994
ATOM   5947  H01 WTR  1499     -13.170 -20.989  12.773
ATOM   5948  H02 WTR  1499     -13.266 -21.100  11.266
TER   
ATOM   5949  O00 WTR  1500     -16.059 -19.271  16.842
ATOM   5950  H01 WTR  1500     -15.499 -18.956  16.132
ATOM   5951  H02 WTR  1500     -15.799 -20.184  16.966
TER   
ATOM   5952  O00 WTR  1501     -17.638 -12.710  17.652
ATOM   5953  H01 WTR  1501     -18.344 -12.278  17.172
ATOM   5954  H02 WTR  1501     -16.886 -12.127  17.547
TER   
ATOM   5955  O00 WTR  1502     -21.367 -10.791  12.318
ATOM   5956  H01 WTR  1502     -21.163 -10.638  11.395
ATOM   5957  H02 WTR  1502     -20.966 -11.637  12.515
TER   
ATOM   5958  O00 WTR  1503     -12.746  -6.051  19.863
ATOM   5959  H01 WTR  1503     -13.641  -5.927  19.547
ATOM   5960  H02 WTR  1503     -12.365  -6.691  19.261
TER   
ATOM   5961  O00 WTR  1504     -10.714   1.822  21.597
ATOM   5962  H01 WTR  1504     -10.773   1.667  22.540
ATOM   5963  H02 WTR  1504     -11.619   1.774  21.289
TER   
ATOM   5964  O00 WTR  1505     -11.267   4.062  19.213
ATOM   5965  H01 WTR  1505     -11.728   4.265  20.027
ATOM   5966  H02 WTR  1505     -11.873   3.503  18.727
TER   
ATOM   5967  O00 WTR  1506     -18.951 -10.297  15.735
ATOM   5968  H01 WTR  1506     -19.715  -9.793  15.452
ATOM   5969  H02 WTR  1506     -18.292 -10.133  15.060
TER   
ATOM   5970  O00 WTR  1507     -12.646 -11.433  15.507
ATOM   5971  H01 WTR  1507     -12.348 -12.247  15.101
ATOM   5972  H02 WTR  1507     -11.862 -11.068  15.917
TER   
ATOM   5973  O00 WTR  1508     -11.194 -13.245  14.165
ATOM   5974  H01 WTR  1508     -10.506 -12.944  13.571
ATOM   5975  H02 WTR  1508     -11.705 -13.866  13.646
TER   
ATOM   5976  O00 WTR  1509     -17.454 -18.329  11.853
ATOM   5977  H01 WTR  1509     -17.589 -18.568  12.769
ATOM   5978  H02 WTR  1509     -17.698 -17.405  11.807
TER   
ATOM   5979  O00 WTR  1510     -14.316 -14.558  19.045
ATOM   5980  H01 WTR  1510     -13.776 -14.489  18.258
ATOM   5981  H02 WTR  1510     -14.842 -15.346  18.907
TER   
ATOM   5982  O00 WTR  1511     -14.428 -17.686  11.347
ATOM   5983  H01 WTR  1511     -14.180 -16.998  10.729
ATOM   5984  H02 WTR  1511     -15.379 -17.754  11.260
TER   
ATOM   5985  O00 WTR  1512     -13.165 -18.535  21.660
ATOM   5986  H01 WTR  1512     -14.018 -18.103  21.631
ATOM   5987  H02 WTR  1512     -13.162 -19.113  20.897
TER   
ATOM   5988  O00 WTR  1513     -15.127 -10.385  14.558
ATOM   5989  H01 WTR  1513     -14.497 -11.061  14.810
ATOM   5990  H02 WTR  1513     -15.383  -9.976  15.385
TER   
ATOM   5991  O00 WTR  1514     -13.377 -11.207   9.868
ATOM   5992  H01 WTR  1514     -12.956 -11.338  10.718
ATOM   5993  H02 WTR  1514     -13.941 -10.445   9.995
TER   
ATOM   5994  O00 WTR  1515     -14.591 -13.704  14.582
ATOM   5995  H01 WTR  1515     -15.037 -14.550  14.606
ATOM   5996  H02 WTR  1515     -14.960 -13.218  15.320
TER   
ATOM   5997  O00 WTR  1516      -8.663  -8.600  21.867
ATOM   5998  H01 WTR  1516      -9.378  -8.294  21.308
ATOM   5999  H02 WTR  1516      -8.086  -7.842  21.955
TER   
ATOM   6000  O00 WTR  1517     -17.990 -15.294  17.346
ATOM   6001  H01 WTR  1517     -17.548 -15.599  18.138
ATOM   6002  H02 WTR  1517     -17.763 -14.366  17.287
TER   
ATOM   6003  O00 WTR  1518     -15.859 -16.750  18.740
ATOM   6004  H01 WTR  1518     -15.538 -17.050  19.590
ATOM   6005  H02 WTR  1518     -15.900 -17.543  18.205
TER   
ATOM   6006  O00 WTR  1519     -18.679  -9.803  18.349
ATOM   6007  H01 WTR  1519     -18.914 -10.539  18.915
ATOM   6008  H02 WTR  1519     -18.824 -10.128  17.460
TER   
ATOM   6009  O00 WTR  1520     -13.743  -4.749  13.985
ATOM   6010  H01 WTR  1520     -13.442  -4.348  14.800
ATOM   6011  H02 WTR  1520     -14.154  -4.032  13.502
TER   
ATOM   6012  O00 WTR  1521     -14.795 -17.719  14.917
ATOM   6013  H01 WTR  1521     -15.451 -17.040  14.761
ATOM   6014  H02 WTR  1521     -14.381 -17.469  15.743
TER   
ATOM   6015  O00 WTR  1522     -17.808  -7.241  17.461
ATOM   6016  H01 WTR  1522     -18.121  -6.958  16.602
ATOM   6017  H02 WTR  1522     -18.605  -7.374  17.975
TER   
ATOM   6018  O00 WTR  1523      -8.959  -8.770  10.902
ATOM   6019  H01 WTR  1523      -9.384  -7.930  10.726
ATOM   6020  H02 WTR  1523      -8.284  -8.842  10.227
TER   
ATOM   6021  O00 WTR  1524     -15.390  -2.516  18.344
ATOM   6022  H01 WTR  1524     -14.869  -2.192  19.079
ATOM   6023  H02 WTR  1524     -14.757  -2.631  17.634
TER   
ATOM   6024  O00 WTR  1525     -14.029  -9.746  18.566
ATOM   6025  H01 WTR  1525     -14.467  -9.667  19.413
ATOM   6026  H02 WTR  1525     -14.318 -10.592  18.224
TER   
ATOM   6027  O00 WTR  1526     -13.122   8.349   9.952
ATOM   6028  H01 WTR  1526     -13.542   7.608   9.517
ATOM   6029  H02 WTR  1526     -13.847   8.911  10.224
TER   
ATOM   6030  O00 WTR  1527     -14.742 -12.256  17.271
ATOM   6031  H01 WTR  1527     -13.858 -12.114  16.933
ATOM   6032  H02 WTR  1527     -14.673 -13.053  17.796
TER   
ATOM   6033  O00 WTR  1528     -12.255   7.874  12.773
ATOM   6034  H01 WTR  1528     -13.182   7.723  12.961
ATOM   6035  H02 WTR  1528     -12.222   8.011  11.827
TER   
ATOM   6036  O00 WTR  1529     -17.180  -1.041  17.340
ATOM   6037  H01 WTR  1529     -17.845  -0.993  18.026
ATOM   6038  H02 WTR  1529     -16.512  -1.628  17.693
TER   
ATOM   6039  O00 WTR  1530     -20.979 -20.116   1.269
ATOM   6040  H01 WTR  1530     -20.271 -19.508   1.057
ATOM   6041  H02 WTR  1530     -21.152 -19.969   2.198
TER   
ATOM   6042  O00 WTR  1531      -4.762   5.866  19.629
ATOM   6043  H01 WTR  1531      -3.934   6.336  19.523
ATOM   6044  H02 WTR  1531      -5.410   6.421  19.194
TER   
ATOM   6045  O00 WTR  1532     -12.717   2.432  15.227
ATOM   6046  H01 WTR  1532     -13.182   2.792  15.982
ATOM   6047  H02 WTR  1532     -13.304   2.587  14.487
TER   
ATOM   6048  O00 WTR  1533     -17.597  -3.558  16.294
ATOM   6049  H01 WTR  1533     -16.665  -3.717  16.144
ATOM   6050  H02 WTR  1533     -17.643  -2.642  16.567
TER   
ATOM   6051  O00 WTR  1534      -4.676 -17.853  15.283
ATOM   6052  H01 WTR  1534      -4.609 -18.804  15.365
ATOM   6053  H02 WTR  1534      -5.476 -17.627  15.758
TER   
ATOM   6054  O00 WTR  1535     -12.240  -7.013  14.969
ATOM   6055  H01 WTR  1535     -12.648  -6.255  14.551
ATOM   6056  H02 WTR  1535     -12.796  -7.199  15.726
TER   
ATOM   6057  O00 WTR  1536       0.701 -14.238  14.269
ATOM   6058  H01 WTR  1536       0.775 -13.820  15.127
ATOM   6059  H02 WTR  1536       0.980 -15.141  14.418
TER   
ATOM   6060  O00 WTR  1537     -15.459 -17.290  21.256
ATOM   6061  H01 WTR  1537     -16.058 -17.681  21.893
ATOM   6062  H02 WTR  1537     -15.401 -16.370  21.516
TER   
ATOM   6063  O00 WTR  1538     -12.156 -17.612  13.892
ATOM   6064  H01 WTR  1538     -12.626 -17.394  14.697
ATOM   6065  H02 WTR  1538     -12.839 -17.902  13.287
TER   
ATOM   6066  O00 WTR  1539      13.739 -16.203  18.353
ATOM   6067  H01 WTR  1539      14.097 -16.556  17.538
ATOM   6068  H02 WTR  1539      13.227 -15.442  18.080
TER   
ATOM   6069  O00 WTR  1540      11.558 -14.016  20.315
ATOM   6070  H01 WTR  1540      12.317 -13.433  20.347
ATOM   6071  H02 WTR  1540      11.856 -14.821  20.739
TER   
ATOM   6072  O00 WTR  1541      -1.238 -11.361  14.501
ATOM   6073  H01 WTR  1541      -2.064 -10.887  14.595
ATOM   6074  H02 WTR  1541      -1.156 -11.864  15.311
TER   
ATOM   6075  O00 WTR  1542       3.667 -15.883  15.829
ATOM   6076  H01 WTR  1542       4.330 -15.940  15.140
ATOM   6077  H02 WTR  1542       3.739 -14.987  16.157
TER   
ATOM   6078  O00 WTR  1543      16.567 -12.251  19.240
ATOM   6079  H01 WTR  1543      17.467 -11.927  19.274
ATOM   6080  H02 WTR  1543      16.464 -12.580  18.347
TER   
ATOM   6081  O00 WTR  1544      -5.537 -20.126  18.437
ATOM   6082  H01 WTR  1544      -5.524 -20.009  19.387
ATOM   6083  H02 WTR  1544      -5.789 -19.268  18.094
TER   
ATOM   6084  O00 WTR  1545       9.037  -9.304  14.199
ATOM   6085  H01 WTR  1545       8.877  -8.371  14.338
ATOM   6086  H02 WTR  1545       9.848  -9.335  13.691
TER   
ATOM   6087  O00 WTR  1546     -10.481  -3.952  23.432
ATOM   6088  H01 WTR  1546     -11.080  -4.116  22.704
ATOM   6089  H02 WTR  1546     -11.028  -4.031  24.214
TER   
ATOM   6090  O00 WTR  1547      -3.155  -3.934  23.359
ATOM   6091  H01 WTR  1547      -3.013  -4.879  23.420
ATOM   6092  H02 WTR  1547      -4.094  -3.822  23.510
TER   
ATOM   6093  O00 WTR  1548     -10.158  -2.375  19.522
ATOM   6094  H01 WTR  1548      -9.253  -2.683  19.563
ATOM   6095  H02 WTR  1548     -10.529  -2.822  18.762
TER   
ATOM   6096  O00 WTR  1549      11.808  -7.922  13.962
ATOM   6097  H01 WTR  1549      12.240  -7.300  14.548
ATOM   6098  H02 WTR  1549      11.877  -7.522  13.095
TER   
ATOM   6099  O00 WTR  1550       7.943 -11.712  22.528
ATOM   6100  H01 WTR  1550       7.036 -11.795  22.232
ATOM   6101  H02 WTR  1550       7.907 -11.065  23.233
TER   
ATOM   6102  O00 WTR  1551     -13.223   1.262  21.000
ATOM   6103  H01 WTR  1551     -13.445   0.343  21.148
ATOM   6104  H02 WTR  1551     -13.552   1.450  20.121
TER   
ATOM   6105  O00 WTR  1552      -2.146  -7.613  16.107
ATOM   6106  H01 WTR  1552      -1.347  -7.613  16.633
ATOM   6107  H02 WTR  1552      -2.408  -6.693  16.067
TER   
ATOM   6108  O00 WTR  1553       5.492  -7.104  19.559
ATOM   6109  H01 WTR  1553       6.283  -7.643  19.540
ATOM   6110  H02 WTR  1553       5.192  -7.088  18.650
TER   
ATOM   6111  O00 WTR  1554      -7.415 -15.443  18.598
ATOM   6112  H01 WTR  1554      -7.863 -15.344  17.758
ATOM   6113  H02 WTR  1554      -6.707 -14.799  18.570
TER   
ATOM   6114  O00 WTR  1555     -12.998 -13.707  23.326
ATOM   6115  H01 WTR  1555     -12.686 -12.802  23.362
ATOM   6116  H02 WTR  1555     -12.380 -14.151  22.746
TER   
ATOM   6117  O00 WTR  1556      -8.024 -11.663  19.044
ATOM   6118  H01 WTR  1556      -7.403 -11.847  18.340
ATOM   6119  H02 WTR  1556      -7.511 -11.186  19.697
TER   
ATOM   6120  O00 WTR  1557     -15.133 -14.458  21.767
ATOM   6121  H01 WTR  1557     -14.921 -14.086  20.911
ATOM   6122  H02 WTR  1557     -14.484 -14.080  22.361
TER   
ATOM   6123  O00 WTR  1558      -6.129 -17.266  10.019
ATOM   6124  H01 WTR  1558      -5.866 -17.640  10.860
ATOM   6125  H02 WTR  1558      -5.468 -17.578   9.400
TER   
ATOM   6126  O00 WTR  1559     -14.743  -6.633  16.469
ATOM   6127  H01 WTR  1559     -15.017  -6.155  17.252
ATOM   6128  H02 WTR  1559     -15.203  -7.470  16.525
TER   
ATOM   6129  O00 WTR  1560       1.106  -9.435  20.776
ATOM   6130  H01 WTR  1560       1.660  -8.968  20.151
ATOM   6131  H02 WTR  1560       0.258  -8.994  20.723
TER   
ATOM   6132  O00 WTR  1561     -11.829 -18.127  18.944
ATOM   6133  H01 WTR  1561     -12.269 -18.965  18.798
ATOM   6134  H02 WTR  1561     -11.721 -18.075  19.894
TER   
ATOM   6135  O00 WTR  1562     -13.159 -20.467  19.298
ATOM   6136  H01 WTR  1562     -13.506 -20.784  18.464
ATOM   6137  H02 WTR  1562     -12.721 -21.228  19.680
TER   
ATOM   6138  O00 WTR  1563      -5.919 -18.782  20.942
ATOM   6139  H01 WTR  1563      -5.466 -18.139  21.488
ATOM   6140  H02 WTR  1563      -6.655 -18.301  20.565
TER   
ATOM   6141  O00 WTR  1564      -2.363  -9.592  23.015
ATOM   6142  H01 WTR  1564      -2.234 -10.447  22.605
ATOM   6143  H02 WTR  1564      -1.540  -9.419  23.473
TER   
ATOM   6144  O00 WTR  1565      -4.655 -14.862  18.878
ATOM   6145  H01 WTR  1565      -3.749 -14.558  18.932
ATOM   6146  H02 WTR  1565      -4.805 -15.003  17.943
TER   
ATOM   6147  O00 WTR  1566      -7.341 -16.334  21.264
ATOM   6148  H01 WTR  1566      -7.417 -16.081  20.344
ATOM   6149  H02 WTR  1566      -8.233 -16.562  21.526
TER   
ATOM   6150  O00 WTR  1567      -6.699 -13.624  22.700
ATOM   6151  H01 WTR  1567      -6.384 -13.892  23.564
ATOM   6152  H02 WTR  1567      -7.116 -14.407  22.343
TER   
ATOM   6153  O00 WTR  1568      -9.788  -5.317  13.121
ATOM   6154  H01 WTR  1568      -9.989  -4.394  12.965
ATOM   6155  H02 WTR  1568     -10.609  -5.775  12.939
TER   
ATOM   6156  O00 WTR  1569      -7.831  -4.372  22.381
ATOM   6157  H01 WTR  1569      -7.217  -3.650  22.517
ATOM   6158  H02 WTR  1569      -8.578  -4.160  22.939
TER   
ATOM   6159  O00 WTR  1570     -14.077 -21.460  16.929
ATOM   6160  H01 WTR  1570     -14.233 -22.404  16.904
ATOM   6161  H02 WTR  1570     -13.809 -21.237  16.037
TER   
ATOM   6162  O00 WTR  1571       1.786 -18.424  18.411
ATOM   6163  H01 WTR  1571       2.430 -18.705  17.761
ATOM   6164  H02 WTR  1571       2.236 -17.749  18.919
TER   
ATOM   6165  O00 WTR  1572       1.186 -11.903  19.855
ATOM   6166  H01 WTR  1572       1.104 -11.049  20.279
ATOM   6167  H02 WTR  1572       1.466 -12.493  20.555
TER   
ATOM   6168  O00 WTR  1573     -13.201 -24.052  17.267
ATOM   6169  H01 WTR  1573     -12.499 -23.647  16.757
ATOM   6170  H02 WTR  1573     -12.978 -23.859  18.177
TER   
ATOM   6171  O00 WTR  1574      -0.827 -18.128  16.976
ATOM   6172  H01 WTR  1574      -1.318 -18.873  17.322
ATOM   6173  H02 WTR  1574      -0.179 -17.932  17.653
TER   
ATOM   6174  O00 WTR  1575     -11.182 -19.301  23.176
ATOM   6175  H01 WTR  1575     -11.295 -19.480  24.110
ATOM   6176  H02 WTR  1575     -12.023 -18.937  22.898
TER   
ATOM   6177  O00 WTR  1576       0.606 -13.617  23.046
ATOM   6178  H01 WTR  1576      -0.282 -13.297  23.203
ATOM   6179  H02 WTR  1576       0.502 -14.295  22.378
TER   
ATOM   6180  O00 WTR  1577      -3.644 -10.306  14.898
ATOM   6181  H01 WTR  1577      -3.987 -10.230  15.789
ATOM   6182  H02 WTR  1577      -3.617  -9.406  14.574
TER   
ATOM   6183  O00 WTR  1578      -5.045 -11.176  19.658
ATOM   6184  H01 WTR  1578      -5.304 -11.022  20.566
ATOM   6185  H02 WTR  1578      -4.360 -11.842  19.713
TER   
ATOM   6186  O00 WTR  1579      -7.364 -13.325  11.646
ATOM   6187  H01 WTR  1579      -7.249 -13.953  10.933
ATOM   6188  H02 WTR  1579      -6.920 -12.534  11.343
TER   
ATOM   6189  O00 WTR  1580      -6.454 -17.744  17.283
ATOM   6190  H01 WTR  1580      -7.305 -18.130  17.074
ATOM   6191  H02 WTR  1580      -6.661 -16.998  17.846
TER   
ATOM   6192  O00 WTR  1581       0.597 -24.661  21.665
ATOM   6193  H01 WTR  1581       0.448 -24.219  20.829
ATOM   6194  H02 WTR  1581       1.230 -24.106  22.120
TER   
ATOM   6195  O00 WTR  1582       0.412  -8.249  23.406
ATOM   6196  H01 WTR  1582       0.747  -8.661  22.610
ATOM   6197  H02 WTR  1582       0.888  -7.421  23.467
TER   
ATOM   6198  O00 WTR  1583     -18.193 -14.260  22.445
ATOM   6199  H01 WTR  1583     -17.310 -13.892  22.424
ATOM   6200  H02 WTR  1583     -18.599 -13.960  21.632
TER   
ATOM   6201  O00 WTR  1584      -1.029 -21.919  16.468
ATOM   6202  H01 WTR  1584      -1.717 -21.899  15.803
ATOM   6203  H02 WTR  1584      -1.128 -22.772  16.890
TER   
ATOM   6204  O00 WTR  1585      -5.854  -6.286  22.694
ATOM   6205  H01 WTR  1585      -6.562  -5.685  22.925
ATOM   6206  H02 WTR  1585      -5.853  -6.300  21.737
TER   
ATOM   6207  O00 WTR  1586      -2.265 -16.788  14.944
ATOM   6208  H01 WTR  1586      -1.805 -17.200  15.675
ATOM   6209  H02 WTR  1586      -3.188 -16.998  15.092
TER   
ATOM   6210  O00 WTR  1587      -3.316  -6.980  23.651
ATOM   6211  H01 WTR  1587      -4.230  -6.873  23.385
ATOM   6212  H02 WTR  1587      -3.078  -7.854  23.342
TER   
ATOM   6213  O00 WTR  1588      -9.664 -21.096  20.909
ATOM   6214  H01 WTR  1588      -9.230 -20.765  20.122
ATOM   6215  H02 WTR  1588      -9.680 -20.348  21.506
TER   
ATOM   6216  O00 WTR  1589      -9.322  -6.433  15.617
ATOM   6217  H01 WTR  1589     -10.167  -6.880  15.569
ATOM   6218  H02 WTR  1589      -9.411  -5.688  15.023
TER   
ATOM   6219  O00 WTR  1590      -9.817 -10.965  17.043
ATOM   6220  H01 WTR  1590      -9.313 -11.121  17.841
ATOM   6221  H02 WTR  1590      -9.157 -10.788  16.373
TER   
ATOM   6222  O00 WTR  1591     -17.743 -17.517  23.054
ATOM   6223  H01 WTR  1591     -17.989 -16.592  23.038
ATOM   6224  H02 WTR  1591     -18.429 -17.939  23.572
TER   
ATOM   6225  O00 WTR  1592      -2.968  -5.120  16.410
ATOM   6226  H01 WTR  1592      -2.866  -4.320  16.926
ATOM   6227  H02 WTR  1592      -3.758  -4.972  15.891
TER   
ATOM   6228  O00 WTR  1593      -5.461 -12.013  13.779
ATOM   6229  H01 WTR  1593      -4.935 -11.334  14.202
ATOM   6230  H02 WTR  1593      -6.360 -11.820  14.044
TER   
ATOM   6231  O00 WTR  1594       3.166 -25.198  17.338
ATOM   6232  H01 WTR  1594       3.394 -24.274  17.444
ATOM   6233  H02 WTR  1594       3.184 -25.553  18.227
TER   
ATOM   6234  O00 WTR  1595      -6.868 -10.572  21.433
ATOM   6235  H01 WTR  1595      -7.230  -9.847  21.942
ATOM   6236  H02 WTR  1595      -7.060 -11.351  21.956
TER   
ATOM   6237  O00 WTR  1596     -15.479  -5.439  18.795
ATOM   6238  H01 WTR  1596     -15.612  -4.491  18.808
ATOM   6239  H02 WTR  1596     -16.359  -5.805  18.886
TER   
ATOM   6240  O00 WTR  1597      -5.950 -15.293  13.441
ATOM   6241  H01 WTR  1597      -6.185 -14.550  12.885
ATOM   6242  H02 WTR  1597      -6.616 -15.954  13.252
TER   
ATOM   6243  O00 WTR  1598      -5.278 -14.526  16.176
ATOM   6244  H01 WTR  1598      -5.434 -14.878  15.299
ATOM   6245  H02 WTR  1598      -5.832 -13.747  16.223
TER   
ATOM   6246  O00 WTR  1599      -5.718  -7.623  20.140
ATOM   6247  H01 WTR  1599      -5.808  -8.435  20.639
ATOM   6248  H02 WTR  1599      -4.850  -7.682  19.740
TER   
ATOM   6249  O00 WTR  1600      -9.616  -6.199  18.382
ATOM   6250  H01 WTR  1600      -9.649  -6.082  17.432
ATOM   6251  H02 WTR  1600     -10.156  -6.973  18.546
TER   
ATOM   6252  O00 WTR  1601      -4.012 -13.971  21.938
ATOM   6253  H01 WTR  1601      -4.124 -14.904  21.755
ATOM   6254  H02 WTR  1601      -4.889 -13.666  22.169
TER   
ATOM   6255  O00 WTR  1602       5.652 -13.758  20.104
ATOM   6256  H01 WTR  1602       5.438 -12.930  20.534
ATOM   6257  H02 WTR  1602       6.409 -14.091  20.587
TER   
ATOM   6258  O00 WTR  1603       6.921  -3.197  18.162
ATOM   6259  H01 WTR  1603       6.308  -3.782  18.607
ATOM   6260  H02 WTR  1603       6.405  -2.416  17.961
TER   
ATOM   6261  O00 WTR  1604       0.335 -13.011  16.668
ATOM   6262  H01 WTR  1604       0.580 -13.854  17.049
ATOM   6263  H02 WTR  1604      -0.400 -12.710  17.202
TER   
ATOM   6264  O00 WTR  1605       1.494 -15.320  17.392
ATOM   6265  H01 WTR  1605       1.974 -14.991  18.151
ATOM   6266  H02 WTR  1605       2.123 -15.876  16.932
TER   
ATOM   6267  O00 WTR  1606      10.480   4.981  15.477
ATOM   6268  H01 WTR  1606      11.282   4.541  15.758
ATOM   6269  H02 WTR  1606      10.781   5.688  14.906
TER   
ATOM   6270  O00 WTR  1607       0.410 -15.328  20.757
ATOM   6271  H01 WTR  1607       0.111 -16.215  20.961
ATOM   6272  H02 WTR  1607       1.243 -15.454  20.303
TER   
ATOM   6273  O00 WTR  1608      17.227  -9.021  17.315
ATOM   6274  H01 WTR  1608      17.509  -9.768  17.842
ATOM   6275  H02 WTR  1608      16.372  -8.784  17.675
TER   
ATOM   6276  O00 WTR  1609      -1.143  -1.778  14.939
ATOM   6277  H01 WTR  1609      -0.914  -1.196  14.214
ATOM   6278  H02 WTR  1609      -0.704  -2.603  14.732
TER   
ATOM   6279  O00 WTR  1610      19.387  -7.327  17.060
ATOM   6280  H01 WTR  1610      19.170  -6.548  17.572
ATOM   6281  H02 WTR  1610      18.741  -7.979  17.330
TER   
ATOM   6282  O00 WTR  1611       2.440  -5.694  13.440
ATOM   6283  H01 WTR  1611       3.386  -5.709  13.583
ATOM   6284  H02 WTR  1611       2.337  -5.843  12.500
TER   
ATOM   6285  O00 WTR  1612      -3.674 -16.220  20.842
ATOM   6286  H01 WTR  1612      -4.184 -15.781  20.162
ATOM   6287  H02 WTR  1612      -2.778 -15.911  20.707
TER   
ATOM   6288  O00 WTR  1613      -1.788 -14.660  18.894
ATOM   6289  H01 WTR  1613      -1.525 -14.991  18.035
ATOM   6290  H02 WTR  1613      -1.094 -14.951  19.486
TER   
ATOM   6291  O00 WTR  1614       8.949 -14.891  18.107
ATOM   6292  H01 WTR  1614       8.162 -14.641  17.624
ATOM   6293  H02 WTR  1614       8.945 -14.330  18.882
TER   
ATOM   6294  O00 WTR  1615      10.108 -22.103  21.087
ATOM   6295  H01 WTR  1615       9.617 -22.175  20.269
ATOM   6296  H02 WTR  1615      10.485 -22.973  21.218
TER   
ATOM   6297  O00 WTR  1616      -1.417 -12.021  18.700
ATOM   6298  H01 WTR  1616      -0.545 -12.040  19.095
ATOM   6299  H02 WTR  1616      -1.766 -12.900  18.847
TER   
ATOM   6300  O00 WTR  1617       1.922  -5.799  22.125
ATOM   6301  H01 WTR  1617       2.451  -5.093  21.752
ATOM   6302  H02 WTR  1617       1.021  -5.566  21.905
TER   
ATOM   6303  O00 WTR  1618      10.206  -9.896  11.247
ATOM   6304  H01 WTR  1618       9.315  -9.581  11.097
ATOM   6305  H02 WTR  1618      10.679  -9.673  10.445
TER   
ATOM   6306  O00 WTR  1619      -1.640 -23.904  18.260
ATOM   6307  H01 WTR  1619      -2.567 -23.853  18.027
ATOM   6308  H02 WTR  1619      -1.368 -24.776  17.975
TER   
ATOM   6309  O00 WTR  1620       2.980 -15.832  19.996
ATOM   6310  H01 WTR  1620       3.724 -16.091  19.453
ATOM   6311  H02 WTR  1620       3.359 -15.267  20.670
TER   
ATOM   6312  O00 WTR  1621       5.167 -16.547  18.543
ATOM   6313  H01 WTR  1621       5.153 -16.301  17.618
ATOM   6314  H02 WTR  1621       6.097 -16.582  18.768
TER   
ATOM   6315  O00 WTR  1622       3.824 -11.136  19.074
ATOM   6316  H01 WTR  1622       4.294 -11.082  19.906
ATOM   6317  H02 WTR  1622       2.907 -11.249  19.324
TER   
ATOM   6318  O00 WTR  1623       3.504 -19.610  16.487
ATOM   6319  H01 WTR  1623       4.400 -19.323  16.663
ATOM   6320  H02 WTR  1623       3.407 -19.525  15.539
TER   
ATOM   6321  O00 WTR  1624       7.825 -16.749  19.470
ATOM   6322  H01 WTR  1624       8.289 -16.236  18.809
ATOM   6323  H02 WTR  1624       7.936 -17.658  19.190
TER   
ATOM   6324  O00 WTR  1625       7.363 -11.765  10.798
ATOM   6325  H01 WTR  1625       8.197 -12.080  11.146
ATOM   6326  H02 WTR  1625       6.824 -11.609  11.573
TER   
ATOM   6327  O00 WTR  1626       2.528 -12.406  13.322
ATOM   6328  H01 WTR  1626       2.142 -11.949  12.575
ATOM   6329  H02 WTR  1626       1.806 -12.914  13.692
TER   
ATOM   6330  O00 WTR  1627       2.836 -22.462  21.264
ATOM   6331  H01 WTR  1627       2.012 -22.425  20.777
ATOM   6332  H02 WTR  1627       3.165 -21.563  21.248
TER   
ATOM   6333  O00 WTR  1628      10.599 -19.343  21.580
ATOM   6334  H01 WTR  1628      10.452 -20.271  21.401
ATOM   6335  H02 WTR  1628      10.443 -19.252  22.520
TER   
ATOM   6336  O00 WTR  1629      13.998 -11.604  15.475
ATOM   6337  H01 WTR  1629      14.093 -10.992  14.744
ATOM   6338  H02 WTR  1629      13.060 -11.788  15.513
TER   
ATOM   6339  O00 WTR  1630       7.694 -11.163  18.580
ATOM   6340  H01 WTR  1630       8.419 -11.043  17.967
ATOM   6341  H02 WTR  1630       7.612 -12.112  18.673
TER   
ATOM   6342  O00 WTR  1631      11.066 -16.603  21.329
ATOM   6343  H01 WTR  1631      10.263 -16.147  21.581
ATOM   6344  H02 WTR  1631      10.859 -17.531  21.439
TER   
ATOM   6345  O00 WTR  1632       5.259   4.598  17.376
ATOM   6346  H01 WTR  1632       4.356   4.386  17.609
ATOM   6347  H02 WTR  1632       5.246   5.538  17.193
TER   
ATOM   6348  O00 WTR  1633      -0.038  -1.137  19.172
ATOM   6349  H01 WTR  1633       0.605  -1.322  19.855
ATOM   6350  H02 WTR  1633      -0.698  -1.824  19.271
TER   
ATOM   6351  O00 WTR  1634      -1.389  -8.315  20.708
ATOM   6352  H01 WTR  1634      -1.846  -8.571  21.509
ATOM   6353  H02 WTR  1634      -2.062  -8.346  20.027
TER   
ATOM   6354  O00 WTR  1635       3.833 -13.695  17.980
ATOM   6355  H01 WTR  1635       3.816 -12.787  18.280
ATOM   6356  H02 WTR  1635       4.325 -14.162  18.656
TER   
ATOM   6357  O00 WTR  1636      13.463  -6.690  16.033
ATOM   6358  H01 WTR  1636      13.025  -7.253  16.671
ATOM   6359  H02 WTR  1636      13.776  -5.945  16.545
TER   
ATOM   6360  O00 WTR  1637       2.115   1.300  19.152
ATOM   6361  H01 WTR  1637       1.503   0.752  19.643
ATOM   6362  H02 WTR  1637       2.981   0.982  19.408
TER   
ATOM   6363  O00 WTR  1638       7.741  -9.019  20.281
ATOM   6364  H01 WTR  1638       8.667  -8.790  20.203
ATOM   6365  H02 WTR  1638       7.608  -9.706  19.629
TER   
ATOM   6366  O00 WTR  1639       8.473 -22.336  19.059
ATOM   6367  H01 WTR  1639       7.555 -22.327  19.332
ATOM   6368  H02 WTR  1639       8.570 -23.151  18.567
TER   
ATOM   6369  O00 WTR  1640       1.493  -9.167  15.414
ATOM   6370  H01 WTR  1640       2.103  -9.833  15.729
ATOM   6371  H02 WTR  1640       0.836  -9.097  16.106
TER   
ATOM   6372  O00 WTR  1641       2.775 -11.729  22.573
ATOM   6373  H01 WTR  1641       2.175 -12.360  22.970
ATOM   6374  H02 WTR  1641       2.428 -10.874  22.827
TER   
ATOM   6375  O00 WTR  1642      -1.113 -17.553  21.438
ATOM   6376  H01 WTR  1642      -2.039 -17.667  21.649
ATOM   6377  H02 WTR  1642      -0.818 -18.423  21.170
TER   
ATOM   6378  O00 WTR  1643       5.333 -11.617  21.741
ATOM   6379  H01 WTR  1643       5.574 -10.715  21.953
ATOM   6380  H02 WTR  1643       4.489 -11.748  22.174
TER   
ATOM   6381  O00 WTR  1644      10.652  -9.900  21.827
ATOM   6382  H01 WTR  1644      11.458 -10.379  22.018
ATOM   6383  H02 WTR  1644       9.957 -10.440  22.202
TER   
ATOM   6384  O00 WTR  1645       6.668   2.362  19.353
ATOM   6385  H01 WTR  1645       7.449   1.819  19.461
ATOM   6386  H02 WTR  1645       6.587   2.482  18.407
TER   
ATOM   6387  O00 WTR  1646      -6.141   4.501  17.881
ATOM   6388  H01 WTR  1646      -6.833   3.989  18.301
ATOM   6389  H02 WTR  1646      -5.591   4.801  18.605
TER   
ATOM   6390  O00 WTR  1647      -2.271   4.365  14.732
ATOM   6391  H01 WTR  1647      -3.024   4.142  15.278
ATOM   6392  H02 WTR  1647      -2.071   3.558  14.257
TER   
ATOM   6393  O00 WTR  1648      -6.366  -0.220  18.701
ATOM   6394  H01 WTR  1648      -5.586   0.291  18.484
ATOM   6395  H02 WTR  1648      -6.856   0.335  19.307
TER   
ATOM   6396  O00 WTR  1649      -2.450   7.267  19.397
ATOM   6397  H01 WTR  1649      -1.702   7.274  19.994
ATOM   6398  H02 WTR  1649      -2.096   6.935  18.572
TER   
ATOM   6399  O00 WTR  1650      -7.502  -3.443  19.808
ATOM   6400  H01 WTR  1650      -7.206  -4.216  19.327
ATOM   6401  H02 WTR  1650      -7.697  -3.768  20.687
TER   
ATOM   6402  O00 WTR  1651     -13.936  -1.566  20.507
ATOM   6403  H01 WTR  1651     -13.700  -2.266  21.116
ATOM   6404  H02 WTR  1651     -13.163  -1.459  19.953
TER   
ATOM   6405  O00 WTR  1652      -7.193  -8.097  16.602
ATOM   6406  H01 WTR  1652      -7.872  -7.702  16.054
ATOM   6407  H02 WTR  1652      -6.868  -7.374  17.139
TER   
ATOM   6408  O00 WTR  1653      -5.731  -2.423  22.726
ATOM   6409  H01 WTR  1653      -5.135  -2.264  21.994
ATOM   6410  H02 WTR  1653      -6.245  -1.619  22.797
TER   
ATOM   6411  O00 WTR  1654      -4.027   8.213  10.618
ATOM   6412  H01 WTR  1654      -4.447   9.074  10.627
ATOM   6413  H02 WTR  1654      -3.653   8.138   9.740
TER   
ATOM   6414  O00 WTR  1655       0.443  -0.460  24.039
ATOM   6415  H01 WTR  1655       0.797  -1.227  24.490
ATOM   6416  H02 WTR  1655      -0.364  -0.774  23.630
TER   
ATOM   6417  O00 WTR  1656      -8.483   3.310  18.594
ATOM   6418  H01 WTR  1656      -9.216   3.647  19.109
ATOM   6419  H02 WTR  1656      -8.193   2.532  19.071
TER   
ATOM   6420  O00 WTR  1657      -1.972   1.591  14.087
ATOM   6421  H01 WTR  1657      -1.278   1.111  14.539
ATOM   6422  H02 WTR  1657      -2.648   0.934  13.919
TER   
ATOM   6423  O00 WTR  1658     -11.585   5.384  12.813
ATOM   6424  H01 WTR  1658     -11.635   6.336  12.899
ATOM   6425  H02 WTR  1658     -10.782   5.142  13.275
TER   
ATOM   6426  O00 WTR  1659     -13.558   2.541  17.918
ATOM   6427  H01 WTR  1659     -13.389   1.600  17.885
ATOM   6428  H02 WTR  1659     -14.511   2.616  17.875
TER   
ATOM   6429  O00 WTR  1660      -4.039  -2.939  13.616
ATOM   6430  H01 WTR  1660      -3.431  -2.496  14.208
ATOM   6431  H02 WTR  1660      -3.478  -3.339  12.951
TER   
ATOM   6432  O00 WTR  1661      -7.036  -6.034  18.372
ATOM   6433  H01 WTR  1661      -7.969  -6.215  18.492
ATOM   6434  H02 WTR  1661      -6.594  -6.662  18.942
TER   
ATOM   6435  O00 WTR  1662       0.152   0.902  15.908
ATOM   6436  H01 WTR  1662      -0.229   1.504  16.547
ATOM   6437  H02 WTR  1662       0.694   0.309  16.429
TER   
ATOM   6438  O00 WTR  1663      -9.798   2.565  15.446
ATOM   6439  H01 WTR  1663     -10.726   2.340  15.373
ATOM   6440  H02 WTR  1663      -9.596   2.453  16.375
TER   
ATOM   6441  O00 WTR  1664       7.680  -5.489  12.776
ATOM   6442  H01 WTR  1664       8.133  -5.852  13.537
ATOM   6443  H02 WTR  1664       8.327  -5.526  12.072
TER   
ATOM   6444  O00 WTR  1665      -4.564  -1.977  20.408
ATOM   6445  H01 WTR  1665      -3.808  -1.436  20.181
ATOM   6446  H02 WTR  1665      -5.237  -1.726  19.774
TER   
ATOM   6447  O00 WTR  1666      -7.632   1.603  20.359
ATOM   6448  H01 WTR  1666      -7.033   2.214  20.789
ATOM   6449  H02 WTR  1666      -8.311   1.435  21.012
TER   
ATOM   6450  O00 WTR  1667      -2.700   3.023  19.622
ATOM   6451  H01 WTR  1667      -2.244   2.736  20.414
ATOM   6452  H02 WTR  1667      -2.006   3.125  18.970
TER   
ATOM   6453  O00 WTR  1668     -11.142  -3.709  17.486
ATOM   6454  H01 WTR  1668     -10.862  -4.492  17.961
ATOM   6455  H02 WTR  1668     -10.393  -3.481  16.936
TER   
ATOM   6456  O00 WTR  1669      -0.668  -5.590  20.962
ATOM   6457  H01 WTR  1669      -0.786  -6.535  21.051
ATOM   6458  H02 WTR  1669      -1.533  -5.263  20.712
TER   
ATOM   6459  O00 WTR  1670      -7.092  -6.538  12.598
ATOM   6460  H01 WTR  1670      -7.234  -7.083  11.824
ATOM   6461  H02 WTR  1670      -7.851  -5.955  12.623
TER   
ATOM   6462  O00 WTR  1671     -15.935  -9.232  16.747
ATOM   6463  H01 WTR  1671     -16.692  -8.695  16.980
ATOM   6464  H02 WTR  1671     -15.468  -9.361  17.573
TER   
ATOM   6465  O00 WTR  1672      -6.205  -4.020  16.660
ATOM   6466  H01 WTR  1672      -5.802  -4.393  15.876
ATOM   6467  H02 WTR  1672      -6.460  -4.781  17.183
TER   
ATOM   6468  O00 WTR  1673      -0.930  -0.432  12.281
ATOM   6469  H01 WTR  1673      -0.991   0.511  12.126
ATOM   6470  H02 WTR  1673      -0.093  -0.685  11.890
TER   
ATOM   6471  O00 WTR  1674       3.798  -3.572  21.666
ATOM   6472  H01 WTR  1674       4.511  -3.031  22.006
ATOM   6473  H02 WTR  1674       4.176  -4.021  20.910
TER   
ATOM   6474  O00 WTR  1675      -7.769  -1.111  11.282
ATOM   6475  H01 WTR  1675      -8.351  -1.649  10.746
ATOM   6476  H02 WTR  1675      -7.507  -0.393  10.706
TER   
ATOM   6477  O00 WTR  1676     -11.969 -15.228  21.373
ATOM   6478  H01 WTR  1676     -11.726 -14.685  20.623
ATOM   6479  H02 WTR  1676     -12.888 -15.448  21.223
TER   
ATOM   6480  O00 WTR  1677       0.010  -4.575  18.546
ATOM   6481  H01 WTR  1677      -0.142  -5.412  18.106
ATOM   6482  H02 WTR  1677      -0.178  -4.751  19.468
TER   
ATOM   6483  O00 WTR  1678      -0.673   5.695  21.453
ATOM   6484  H01 WTR  1678      -1.483   5.620  21.959
ATOM   6485  H02 WTR  1678      -0.484   4.800  21.170
TER   
ATOM   6486  O00 WTR  1679      -2.032 -12.001  21.613
ATOM   6487  H01 WTR  1679      -2.531 -12.775  21.876
ATOM   6488  H02 WTR  1679      -1.923 -12.096  20.667
TER   
ATOM   6489  O00 WTR  1680      -0.254 -19.821  20.080
ATOM   6490  H01 WTR  1680       0.398 -19.629  19.406
ATOM   6491  H02 WTR  1680      -1.096 -19.675  19.649
TER   
ATOM   6492  O00 WTR  1681     -11.376  -8.597  18.822
ATOM   6493  H01 WTR  1681     -10.833  -9.385  18.827
ATOM   6494  H02 WTR  1681     -12.247  -8.907  18.573
TER   
ATOM   6495  O00 WTR  1682      -3.731   0.811  18.111
ATOM   6496  H01 WTR  1682      -3.433   0.464  17.271
ATOM   6497  H02 WTR  1682      -3.289   1.656  18.192
TER   
ATOM   6498  O00 WTR  1683     -12.077  -3.871  21.185
ATOM   6499  H01 WTR  1683     -12.206  -4.707  20.736
ATOM   6500  H02 WTR  1683     -11.386  -3.435  20.687
TER   
ATOM   6501  O00 WTR  1684      -2.887   2.139  23.005
ATOM   6502  H01 WTR  1684      -3.263   1.453  22.454
ATOM   6503  H02 WTR  1684      -3.254   2.953  22.659
TER   
ATOM   6504  O00 WTR  1685     -10.243   0.201  19.025
ATOM   6505  H01 WTR  1685     -10.185  -0.684  19.387
ATOM   6506  H02 WTR  1685     -10.353   0.766  19.790
TER   
ATOM   6507  O00 WTR  1686      -4.295  -0.107  14.067
ATOM   6508  H01 WTR  1686      -4.430  -0.728  13.352
ATOM   6509  H02 WTR  1686      -4.243  -0.652  14.852
TER   
ATOM   6510  O00 WTR  1687      10.545 -16.250  16.331
ATOM   6511  H01 WTR  1687       9.955 -15.840  16.963
ATOM   6512  H02 WTR  1687      10.714 -17.121  16.690
TER   
ATOM   6513  O00 WTR  1688      -4.143  -1.753  16.267
ATOM   6514  H01 WTR  1688      -4.852  -2.362  16.472
ATOM   6515  H02 WTR  1688      -3.450  -1.973  16.890
TER   
ATOM   6516  O00 WTR  1689       0.223  -7.440  17.575
ATOM   6517  H01 WTR  1689       1.046  -7.172  17.167
ATOM   6518  H02 WTR  1689       0.486  -7.869  18.389
TER   
ATOM   6519  O00 WTR  1690     -12.037 -13.783  17.204
ATOM   6520  H01 WTR  1690     -11.352 -13.900  17.862
ATOM   6521  H02 WTR  1690     -11.580 -13.424  16.443
TER   
ATOM   6522  O00 WTR  1691      -2.076  -1.378  23.045
ATOM   6523  H01 WTR  1691      -2.502  -2.235  23.074
ATOM   6524  H02 WTR  1691      -2.518  -0.914  22.334
TER   
ATOM   6525  O00 WTR  1692      -4.006   4.422  21.862
ATOM   6526  H01 WTR  1692      -4.565   5.123  22.197
ATOM   6527  H02 WTR  1692      -4.090   4.483  20.910
TER   
ATOM   6528  O00 WTR  1693      -1.851  -2.721  17.613
ATOM   6529  H01 WTR  1693      -1.361  -3.501  17.874
ATOM   6530  H02 WTR  1693      -1.517  -2.508  16.742
TER   
ATOM   6531  O00 WTR  1694      -9.154   4.625  13.886
ATOM   6532  H01 WTR  1694      -9.330   3.854  14.426
ATOM   6533  H02 WTR  1694      -8.465   5.095  14.355
TER   
ATOM   6534  O00 WTR  1695      -4.333 -23.516  17.054
ATOM   6535  H01 WTR  1695      -4.312 -24.224  16.411
ATOM   6536  H02 WTR  1695      -5.044 -23.753  17.649
TER   
ATOM   6537  O00 WTR  1696      -4.091  -7.661  14.225
ATOM   6538  H01 WTR  1696      -4.403  -6.769  14.075
ATOM   6539  H02 WTR  1696      -3.494  -7.585  14.969
TER   
ATOM   6540  O00 WTR  1697       5.176  -5.795  14.525
ATOM   6541  H01 WTR  1697       5.145  -5.960  15.468
ATOM   6542  H02 WTR  1697       5.154  -4.841  14.449
TER   
ATOM   6543  O00 WTR  1698       0.336   4.944  18.319
ATOM   6544  H01 WTR  1698       0.971   5.489  18.784
ATOM   6545  H02 WTR  1698      -0.086   5.540  17.701
TER   
ATOM   6546  O00 WTR  1699       4.653   0.162  19.576
ATOM   6547  H01 WTR  1699       5.029  -0.491  20.167
ATOM   6548  H02 WTR  1699       5.174   0.951  19.728
TER   
ATOM   6549  O00 WTR  1700       2.659  -3.637  18.007
ATOM   6550  H01 WTR  1700       1.793  -3.787  18.386
ATOM   6551  H02 WTR  1700       2.660  -2.710  17.769
TER   
ATOM   6552  O00 WTR  1701      -4.977  -9.995  17.168
ATOM   6553  H01 WTR  1701      -4.793 -10.067  18.105
ATOM   6554  H02 WTR  1701      -5.791  -9.493  17.121
TER   
ATOM   6555  O00 WTR  1702      12.023  -8.910  17.535
ATOM   6556  H01 WTR  1702      11.445  -9.414  16.962
ATOM   6557  H02 WTR  1702      12.552  -9.570  17.983
TER   
ATOM   6558  O00 WTR  1703      -2.311   0.154  20.520
ATOM   6559  H01 WTR  1703      -1.450  -0.031  20.145
ATOM   6560  H02 WTR  1703      -2.823   0.498  19.788
TER   
ATOM   6561  O00 WTR  1704       9.145   1.280  17.709
ATOM   6562  H01 WTR  1704       9.884   1.888  17.700
ATOM   6563  H02 WTR  1704       8.397   1.807  17.429
TER   
ATOM   6564  O00 WTR  1705       2.256   6.691  19.495
ATOM   6565  H01 WTR  1705       2.100   6.928  20.409
ATOM   6566  H02 WTR  1705       2.216   7.522  19.021
TER   
ATOM   6567  O00 WTR  1706       9.569  -3.584  16.899
ATOM   6568  H01 WTR  1706       8.692  -3.965  16.866
ATOM   6569  H02 WTR  1706       9.939  -3.902  17.723
TER   
ATOM   6570  O00 WTR  1707       6.189   0.637  15.034
ATOM   6571  H01 WTR  1707       5.943   0.861  14.136
ATOM   6572  H02 WTR  1707       6.509   1.458  15.407
TER   
ATOM   6573  O00 WTR  1708      -0.548   2.833  21.773
ATOM   6574  H01 WTR  1708       0.194   2.233  21.849
ATOM   6575  H02 WTR  1708      -1.035   2.716  22.588
TER   
ATOM   6576  O00 WTR  1709      -1.053  -6.649  12.712
ATOM   6577  H01 WTR  1709      -0.417  -7.340  12.523
ATOM   6578  H02 WTR  1709      -1.833  -7.116  13.012
TER   
ATOM   6579  O00 WTR  1710       7.248  -2.832  12.751
ATOM   6580  H01 WTR  1710       7.432  -3.683  13.150
ATOM   6581  H02 WTR  1710       6.481  -2.507  13.223
TER   
ATOM   6582  O00 WTR  1711      10.576  -7.775  19.682
ATOM   6583  H01 WTR  1711      10.894  -8.263  18.922
ATOM   6584  H02 WTR  1711      10.590  -8.410  20.398
TER   
ATOM   6585  O00 WTR  1712       8.344   3.890  14.098
ATOM   6586  H01 WTR  1712       8.567   2.973  13.939
ATOM   6587  H02 WTR  1712       9.071   4.227  14.621
TER   
ATOM   6588  O00 WTR  1713      -6.195   1.385  14.874
ATOM   6589  H01 WTR  1713      -5.495   0.849  14.501
ATOM   6590  H02 WTR  1713      -6.649   0.799  15.479
TER   
ATOM   6591  O00 WTR  1714       3.332   2.747  22.497
ATOM   6592  H01 WTR  1714       4.211   3.126  22.501
ATOM   6593  H02 WTR  1714       2.932   3.059  23.309
TER   
ATOM   6594  O00 WTR  1715       8.866   2.730  22.170
ATOM   6595  H01 WTR  1715       9.028   1.836  21.868
ATOM   6596  H02 WTR  1715       7.913   2.805  22.201
TER   
ATOM   6597  O00 WTR  1716       2.364  -5.869  16.308
ATOM   6598  H01 WTR  1716       2.213  -5.015  16.711
ATOM   6599  H02 WTR  1716       2.441  -5.683  15.372
TER   
ATOM   6600  O00 WTR  1717       5.135  -2.541  14.543
ATOM   6601  H01 WTR  1717       4.405  -1.973  14.297
ATOM   6602  H02 WTR  1717       5.100  -2.576  15.499
TER   
ATOM   6603  O00 WTR  1718       5.739  -9.835  16.803
ATOM   6604  H01 WTR  1718       4.963 -10.301  16.492
ATOM   6605  H02 WTR  1718       6.077 -10.379  17.514
TER   
ATOM   6606  O00 WTR  1719       4.688  -7.158  22.418
ATOM   6607  H01 WTR  1719       4.877  -6.956  21.502
ATOM   6608  H02 WTR  1719       3.749  -6.999  22.510
TER   
ATOM   6609  O00 WTR  1720       8.359  -2.702  20.275
ATOM   6610  H01 WTR  1720       7.916  -3.066  19.508
ATOM   6611  H02 WTR  1720       8.580  -1.805  20.021
TER   
ATOM   6612  O00 WTR  1721       1.957  -1.011  17.232
ATOM   6613  H01 WTR  1721       2.673  -0.515  17.630
ATOM   6614  H02 WTR  1721       1.285  -1.048  17.913
TER   
ATOM   6615  O00 WTR  1722       9.391 -10.370  16.742
ATOM   6616  H01 WTR  1722       8.929  -9.887  16.057
ATOM   6617  H02 WTR  1722       9.879 -11.046  16.271
TER   
ATOM   6618  O00 WTR  1723      -3.198  -4.919  20.096
ATOM   6619  H01 WTR  1723      -3.142  -3.989  19.880
ATOM   6620  H02 WTR  1723      -3.622  -4.942  20.954
TER   
ATOM   6621  O00 WTR  1724       1.881  -1.869  21.019
ATOM   6622  H01 WTR  1724       2.165  -1.105  21.520
ATOM   6623  H02 WTR  1724       2.507  -2.555  21.251
TER   
ATOM   6624  O00 WTR  1725     -14.215  -8.472  12.580
ATOM   6625  H01 WTR  1725     -14.789  -7.708  12.629
ATOM   6626  H02 WTR  1725     -14.581  -9.089  13.213
TER   
ATOM   6627  O00 WTR  1726       6.079  -1.660  21.298
ATOM   6628  H01 WTR  1726       6.396  -1.203  22.077
ATOM   6629  H02 WTR  1726       6.862  -2.061  20.920
TER   
ATOM   6630  O00 WTR  1727      -3.251  -7.651  18.737
ATOM   6631  H01 WTR  1727      -3.278  -6.694  18.730
ATOM   6632  H02 WTR  1727      -3.405  -7.902  17.826
TER   
ATOM   6633  O00 WTR  1728       7.056   8.964  17.169
ATOM   6634  H01 WTR  1728       7.076   9.218  18.092
ATOM   6635  H02 WTR  1728       7.486   8.109  17.147
TER   
ATOM   6636  O00 WTR  1729       2.664  -8.559  19.084
ATOM   6637  H01 WTR  1729       2.960  -9.435  18.839
ATOM   6638  H02 WTR  1729       3.470  -8.047  19.164
TER   
ATOM   6639  O00 WTR  1730       5.038  -1.327  17.215
ATOM   6640  H01 WTR  1730       5.320  -0.666  16.582
ATOM   6641  H02 WTR  1730       4.884  -0.837  18.022
TER   
ATOM   6642  O00 WTR  1731       0.164   4.695  25.690
ATOM   6643  H01 WTR  1731      -0.409   5.433  25.902
ATOM   6644  H02 WTR  1731      -0.409   3.929  25.725
TER   
ATOM   6645  O00 WTR  1732       5.936   3.608  21.885
ATOM   6646  H01 WTR  1732       5.887   3.255  20.997
ATOM   6647  H02 WTR  1732       5.729   4.537  21.787
TER   
ATOM   6648  O00 WTR  1733       1.260   0.934  21.870
ATOM   6649  H01 WTR  1733       0.981   0.496  22.674
ATOM   6650  H02 WTR  1733       2.008   1.470  22.135
TER   
ATOM   6651  O00 WTR  1734       7.552   6.179  19.475
ATOM   6652  H01 WTR  1734       8.080   5.600  20.026
ATOM   6653  H02 WTR  1734       6.658   6.066  19.797
TER   
ATOM   6654  O00 WTR  1735      -3.730   8.979  17.165
ATOM   6655  H01 WTR  1735      -4.652   8.796  17.344
ATOM   6656  H02 WTR  1735      -3.259   8.574  17.894
TER   
ATOM   6657  O00 WTR  1736      -0.939   1.936  24.888
ATOM   6658  H01 WTR  1736      -0.397   1.163  24.732
ATOM   6659  H02 WTR  1736      -1.708   1.806  24.332
TER   
ATOM   6660  O00 WTR  1737       9.280  -6.702  14.568
ATOM   6661  H01 WTR  1737       9.252  -6.634  15.522
ATOM   6662  H02 WTR  1737      10.125  -7.111  14.382
TER   
ATOM   6663  O00 WTR  1738       4.966  -4.465  19.461
ATOM   6664  H01 WTR  1738       4.987  -5.421  19.487
ATOM   6665  H02 WTR  1738       4.269  -4.257  18.838
TER   
ATOM   6666  O00 WTR  1739       4.731   8.454  20.308
ATOM   6667  H01 WTR  1739       5.052   7.645  19.910
ATOM   6668  H02 WTR  1739       4.320   8.930  19.587
TER   
ATOM   6669  O00 WTR  1740      10.293  -4.498  19.624
ATOM   6670  H01 WTR  1740      10.457  -5.263  20.174
ATOM   6671  H02 WTR  1740       9.831  -3.885  20.196
TER   
ATOM   6672  O00 WTR  1741       2.927   3.900  18.178
ATOM   6673  H01 WTR  1741       2.433   3.098  18.348
ATOM   6674  H02 WTR  1741       2.258   4.570  18.037
TER   
ATOM   6675  O00 WTR  1742      11.017   3.392  18.535
ATOM   6676  H01 WTR  1742      10.688   3.885  19.287
ATOM   6677  H02 WTR  1742      11.618   2.750  18.914
TER   
ATOM   6678  O00 WTR  1743       6.345  -9.375  22.584
ATOM   6679  H01 WTR  1743       6.668  -9.217  21.697
ATOM   6680  H02 WTR  1743       5.914  -8.557  22.832
TER   
ATOM   6681  O00 WTR  1744      16.145 -13.554  16.192
ATOM   6682  H01 WTR  1744      16.282 -14.133  15.442
ATOM   6683  H02 WTR  1744      15.403 -13.005  15.939
TER   
ATOM   6684  O00 WTR  1745      12.173 -14.144  17.267
ATOM   6685  H01 WTR  1745      11.705 -14.956  17.071
ATOM   6686  H02 WTR  1745      11.870 -13.898  18.141
TER   
ATOM   6687  O00 WTR  1746      12.836   1.092  18.874
ATOM   6688  H01 WTR  1746      13.791   1.066  18.815
ATOM   6689  H02 WTR  1746      12.538   0.463  18.217
TER   
ATOM   6690  O00 WTR  1747       8.176   6.600  16.896
ATOM   6691  H01 WTR  1747       7.978   6.196  17.741
ATOM   6692  H02 WTR  1747       8.870   6.055  16.526
TER   
ATOM   6693  O00 WTR  1748      13.011  -6.271  19.532
ATOM   6694  H01 WTR  1748      12.202  -6.782  19.526
ATOM   6695  H02 WTR  1748      13.708  -6.926  19.578
TER   
ATOM   6696  O00 WTR  1749      18.634 -12.232  16.182
ATOM   6697  H01 WTR  1749      17.807 -12.710  16.244
ATOM   6698  H02 WTR  1749      18.442 -11.492  15.607
TER   
ATOM   6699  O00 WTR  1750      14.446  -8.283  21.723
ATOM   6700  H01 WTR  1750      13.708  -8.828  21.996
ATOM   6701  H02 WTR  1750      14.207  -7.399  22.002
TER   
ATOM   6702  O00 WTR  1751      16.088  -8.257  14.923
ATOM   6703  H01 WTR  1751      15.325  -7.747  15.193
ATOM   6704  H02 WTR  1751      16.466  -8.577  15.742
TER   
ATOM   6705  O00 WTR  1752      12.927 -19.166  18.924
ATOM   6706  H01 WTR  1752      12.431 -19.187  19.742
ATOM   6707  H02 WTR  1752      13.716 -18.666  19.134
TER   
ATOM   6708  O00 WTR  1753      14.357 -13.442  20.267
ATOM   6709  H01 WTR  1753      15.074 -12.909  19.923
ATOM   6710  H02 WTR  1753      14.588 -14.339  20.024
TER   
ATOM   6711  O00 WTR  1754      18.200  -6.138  15.065
ATOM   6712  H01 WTR  1754      18.659  -6.495  15.826
ATOM   6713  H02 WTR  1754      17.707  -6.880  14.713
TER   
ATOM   6714  O00 WTR  1755      18.443  -2.106  17.735
ATOM   6715  H01 WTR  1755      17.874  -2.344  17.003
ATOM   6716  H02 WTR  1755      19.281  -1.889  17.327
TER   
ATOM   6717  O00 WTR  1756      13.233 -11.049  22.241
ATOM   6718  H01 WTR  1756      14.114 -10.746  22.459
ATOM   6719  H02 WTR  1756      13.373 -11.806  21.672
TER   
ATOM   6720  O00 WTR  1757      18.463 -10.814  13.812
ATOM   6721  H01 WTR  1757      19.141 -11.446  13.573
ATOM   6722  H02 WTR  1757      18.349 -10.277  13.029
TER   
ATOM   6723  O00 WTR  1758      19.247  -3.002  11.885
ATOM   6724  H01 WTR  1758      19.292  -2.961  10.930
ATOM   6725  H02 WTR  1758      19.864  -3.694  12.124
TER   
ATOM   6726  O00 WTR  1759      15.370  -7.781  18.917
ATOM   6727  H01 WTR  1759      15.635  -8.228  19.720
ATOM   6728  H02 WTR  1759      15.988  -7.055  18.830
TER   
ATOM   6729  O00 WTR  1760       8.698 -13.301  20.624
ATOM   6730  H01 WTR  1760       9.649 -13.403  20.577
ATOM   6731  H02 WTR  1760       8.569 -12.432  21.005
TER   
ATOM   6732  O00 WTR  1761      20.924  -5.237  12.102
ATOM   6733  H01 WTR  1761      21.136  -5.967  12.684
ATOM   6734  H02 WTR  1761      20.457  -5.641  11.371
TER   
ATOM   6735  O00 WTR  1762       8.925   0.037  20.334
ATOM   6736  H01 WTR  1762       9.132   0.611  19.596
ATOM   6737  H02 WTR  1762       9.757  -0.382  20.553
TER   
ATOM   6738  O00 WTR  1763      15.112   1.303  12.688
ATOM   6739  H01 WTR  1763      15.404   1.541  13.568
ATOM   6740  H02 WTR  1763      14.157   1.288  12.747
TER   
ATOM   6741  O00 WTR  1764      14.247  -4.619  17.780
ATOM   6742  H01 WTR  1764      13.789  -5.286  18.292
ATOM   6743  H02 WTR  1764      13.559  -4.196  17.267
TER   
ATOM   6744  O00 WTR  1765      19.409  -3.090   9.119
ATOM   6745  H01 WTR  1765      20.295  -2.797   8.904
ATOM   6746  H02 WTR  1765      19.443  -4.042   9.030
TER   
ATOM   6747  O00 WTR  1766      16.119   5.222   9.806
ATOM   6748  H01 WTR  1766      15.400   5.460  10.392
ATOM   6749  H02 WTR  1766      15.940   4.314   9.563
TER   
ATOM   6750  O00 WTR  1767      17.309   0.676  16.519
ATOM   6751  H01 WTR  1767      17.898  -0.001  16.851
ATOM   6752  H02 WTR  1767      17.879   1.277  16.041
TER   
ATOM   6753  O00 WTR  1768      15.756   1.477  18.719
ATOM   6754  H01 WTR  1768      16.304   1.400  17.937
ATOM   6755  H02 WTR  1768      15.823   0.622  19.144
TER   
ATOM   6756  O00 WTR  1769      12.807  -3.049  19.804
ATOM   6757  H01 WTR  1769      12.130  -3.716  19.687
ATOM   6758  H02 WTR  1769      13.556  -3.378  19.309
TER   
ATOM   6759  O00 WTR  1770      14.348  -1.115  15.437
ATOM   6760  H01 WTR  1770      13.683  -0.747  14.855
ATOM   6761  H02 WTR  1770      14.948  -1.578  14.853
TER   
ATOM   6762  O00 WTR  1771      18.414  -3.107  14.840
ATOM   6763  H01 WTR  1771      18.114  -3.054  13.933
ATOM   6764  H02 WTR  1771      18.542  -4.043  14.996
TER   
ATOM   6765  O00 WTR  1772      15.033   1.741  15.488
ATOM   6766  H01 WTR  1772      14.857   0.879  15.863
ATOM   6767  H02 WTR  1772      15.785   2.069  15.981
TER   
ATOM   6768  O00 WTR  1773      11.585  -0.657  21.050
ATOM   6769  H01 WTR  1773      11.845  -1.551  20.827
ATOM   6770  H02 WTR  1773      12.302  -0.111  20.729
TER   
ATOM   6771  O00 WTR  1774       8.899  -6.601  17.264
ATOM   6772  H01 WTR  1774       8.980  -6.853  18.184
ATOM   6773  H02 WTR  1774       9.407  -5.793  17.190
TER   
ATOM   6774  O00 WTR  1775      15.197 -17.479  15.943
ATOM   6775  H01 WTR  1775      16.135 -17.301  16.018
ATOM   6776  H02 WTR  1775      14.938 -17.060  15.123
TER   
ATOM   6777  O00 WTR  1776      15.257  -1.095  10.669
ATOM   6778  H01 WTR  1776      15.397  -1.038  11.614
ATOM   6779  H02 WTR  1776      14.428  -1.564  10.577
TER   
ATOM   6780  O00 WTR  1777     -17.925   4.048   7.466
ATOM   6781  H01 WTR  1777     -17.881   4.495   6.621
ATOM   6782  H02 WTR  1777     -17.527   4.662   8.084
TER   
ATOM   6783  O00 WTR  1778     -15.196  11.115   8.095
ATOM   6784  H01 WTR  1778     -14.532  10.639   7.596
ATOM   6785  H02 WTR  1778     -14.933  12.033   8.030
TER   
ATOM   6786  O00 WTR  1779      -7.340  12.167  16.078
ATOM   6787  H01 WTR  1779      -6.450  12.141  15.727
ATOM   6788  H02 WTR  1779      -7.655  13.047  15.870
TER   
ATOM   6789  O00 WTR  1780      -4.661  15.020  14.228
ATOM   6790  H01 WTR  1780      -3.735  14.878  14.030
ATOM   6791  H02 WTR  1780      -5.109  14.881  13.394
TER   
ATOM   6792  O00 WTR  1781       3.400  12.497  12.226
ATOM   6793  H01 WTR  1781       3.235  13.438  12.291
ATOM   6794  H02 WTR  1781       2.538  12.094  12.330
TER   
ATOM   6795  O00 WTR  1782      12.751   7.438  17.265
ATOM   6796  H01 WTR  1782      12.874   6.490  17.323
ATOM   6797  H02 WTR  1782      12.334   7.676  18.093
TER   
ATOM   6798  O00 WTR  1783       4.686   7.491  16.961
ATOM   6799  H01 WTR  1783       5.496   7.999  16.907
ATOM   6800  H02 WTR  1783       4.047   8.006  16.469
TER   
ATOM   6801  O00 WTR  1784       1.000  11.163  12.794
ATOM   6802  H01 WTR  1784       0.142  10.879  13.108
ATOM   6803  H02 WTR  1784       1.346  10.405  12.323
TER   
ATOM   6804  O00 WTR  1785      -1.019   2.509  17.554
ATOM   6805  H01 WTR  1785      -0.532   3.223  17.966
ATOM   6806  H02 WTR  1785      -1.573   2.942  16.904
TER   
ATOM   6807  O00 WTR  1786      -7.025   5.989  15.845
ATOM   6808  H01 WTR  1786      -6.170   6.302  15.549
ATOM   6809  H02 WTR  1786      -6.827   5.404  16.576
TER   
ATOM   6810  O00 WTR  1787      -4.874   7.858  14.908
ATOM   6811  H01 WTR  1787      -4.247   8.181  15.554
ATOM   6812  H02 WTR  1787      -5.371   8.633  14.647
TER   
ATOM   6813  O00 WTR  1788     -11.057  10.306  13.278
ATOM   6814  H01 WTR  1788     -11.511   9.464  13.313
ATOM   6815  H02 WTR  1788     -10.468  10.293  14.032
TER   
ATOM   6816  O00 WTR  1789      -1.031   6.968  13.782
ATOM   6817  H01 WTR  1789      -1.701   6.301  13.630
ATOM   6818  H02 WTR  1789      -1.523   7.778  13.915
TER   
ATOM   6819  O00 WTR  1790      -7.804  14.925  15.497
ATOM   6820  H01 WTR  1790      -7.057  15.507  15.634
ATOM   6821  H02 WTR  1790      -8.020  15.025  14.570
TER   
ATOM   6822  O00 WTR  1791      -5.115  12.417  14.465
ATOM   6823  H01 WTR  1791      -4.968  13.340  14.672
ATOM   6824  H02 WTR  1791      -5.217  12.398  13.513
TER   
ATOM   6825  O00 WTR  1792      -6.458   7.603  18.145
ATOM   6826  H01 WTR  1792      -6.679   7.349  17.249
ATOM   6827  H02 WTR  1792      -6.488   8.559  18.137
TER   
ATOM   6828  O00 WTR  1793       0.342   7.573  16.045
ATOM   6829  H01 WTR  1793      -0.023   7.400  15.178
ATOM   6830  H02 WTR  1793       0.758   8.431  15.964
TER   
ATOM   6831  O00 WTR  1794      -2.565 -13.430  -0.486
ATOM   6832  H01 WTR  1794      -1.649 -13.676  -0.613
ATOM   6833  H02 WTR  1794      -2.572 -12.952   0.344
TER   
ATOM   6834  O00 WTR  1795      -4.204 -11.384  -1.398
ATOM   6835  H01 WTR  1795      -4.001 -10.540  -0.994
ATOM   6836  H02 WTR  1795      -3.507 -11.967  -1.098
TER   
ATOM   6837  O00 WTR  1796      -4.768 -12.863  -4.380
ATOM   6838  H01 WTR  1796      -3.940 -13.268  -4.123
ATOM   6839  H02 WTR  1796      -5.040 -12.363  -3.610
TER   
ATOM   6840  O00 WTR  1797      -5.486 -10.245   1.505
ATOM   6841  H01 WTR  1797      -6.176 -10.459   0.877
ATOM   6842  H02 WTR  1797      -4.816  -9.803   0.983
TER   
ATOM   6843  O00 WTR  1798       1.646 -12.562  -2.243
ATOM   6844  H01 WTR  1798       2.143 -13.316  -1.926
ATOM   6845  H02 WTR  1798       1.507 -12.022  -1.465
TER   
ATOM   6846  O00 WTR  1799       2.754 -11.291   2.651
ATOM   6847  H01 WTR  1799       1.900 -11.153   3.060
ATOM   6848  H02 WTR  1799       2.957 -12.210   2.823
TER   
ATOM   6849  O00 WTR  1800      -7.352 -11.232  -0.294
ATOM   6850  H01 WTR  1800      -6.620 -11.456  -0.869
ATOM   6851  H02 WTR  1800      -7.624 -12.067   0.085
TER   
ATOM   6852  O00 WTR  1801      -5.783  -6.674  -2.914
ATOM   6853  H01 WTR  1801      -6.655  -7.065  -2.867
ATOM   6854  H02 WTR  1801      -5.228  -7.266  -2.405
TER   
ATOM   6855  O00 WTR  1802       3.048 -10.177   6.140
ATOM   6856  H01 WTR  1802       3.566  -9.817   5.420
ATOM   6857  H02 WTR  1802       2.214 -10.419   5.738
TER   
ATOM   6858  O00 WTR  1803       4.867 -13.787   2.352
ATOM   6859  H01 WTR  1803       5.644 -14.093   1.884
ATOM   6860  H02 WTR  1803       4.146 -13.930   1.739
TER   
ATOM   6861  O00 WTR  1804       2.135  -5.288  -8.350
ATOM   6862  H01 WTR  1804       1.610  -5.710  -9.030
ATOM   6863  H02 WTR  1804       1.779  -4.401  -8.289
TER   
ATOM   6864  O00 WTR  1805      -3.219  -3.823 -10.250
ATOM   6865  H01 WTR  1805      -3.284  -2.902  -9.997
ATOM   6866  H02 WTR  1805      -3.560  -3.851 -11.144
TER   
ATOM   6867  O00 WTR  1806       4.932  -9.680   3.870
ATOM   6868  H01 WTR  1806       5.564 -10.358   4.109
ATOM   6869  H02 WTR  1806       4.218 -10.157   3.446
TER   
ATOM   6870  O00 WTR  1807      -2.807  -0.827  -7.371
ATOM   6871  H01 WTR  1807      -3.350  -0.976  -8.145
ATOM   6872  H02 WTR  1807      -1.952  -0.580  -7.722
TER   
ATOM   6873  O00 WTR  1808       0.701 -15.066   0.852
ATOM   6874  H01 WTR  1808       1.402 -15.463   1.369
ATOM   6875  H02 WTR  1808       0.257 -14.476   1.461
TER   
ATOM   6876  O00 WTR  1809      -0.353  -0.543  -8.868
ATOM   6877  H01 WTR  1809       0.542  -0.208  -8.824
ATOM   6878  H02 WTR  1809      -0.709  -0.174  -9.676
TER   
ATOM   6879  O00 WTR  1810       4.210  -4.079  -9.435
ATOM   6880  H01 WTR  1810       3.510  -4.591  -9.029
ATOM   6881  H02 WTR  1810       4.954  -4.178  -8.841
TER   
ATOM   6882  O00 WTR  1811      -7.148  -8.127   2.559
ATOM   6883  H01 WTR  1811      -6.715  -8.912   2.227
ATOM   6884  H02 WTR  1811      -7.907  -8.457   3.040
TER   
ATOM   6885  O00 WTR  1812       5.753 -10.382   0.717
ATOM   6886  H01 WTR  1812       6.458 -10.237   1.348
ATOM   6887  H02 WTR  1812       4.977 -10.535   1.256
TER   
ATOM   6888  O00 WTR  1813      -2.586 -11.559   1.574
ATOM   6889  H01 WTR  1813      -1.766 -11.447   2.055
ATOM   6890  H02 WTR  1813      -2.628 -10.800   0.993
TER   
ATOM   6891  O00 WTR  1814      -1.945  -3.337  -7.258
ATOM   6892  H01 WTR  1814      -2.305  -2.451  -7.244
ATOM   6893  H02 WTR  1814      -1.271  -3.312  -7.937
TER   
ATOM   6894  O00 WTR  1815      -1.665  -6.301 -10.139
ATOM   6895  H01 WTR  1815      -2.208  -5.514 -10.114
ATOM   6896  H02 WTR  1815      -1.969  -6.827  -9.399
TER   
ATOM   6897  O00 WTR  1816       0.074 -11.790   0.424
ATOM   6898  H01 WTR  1816      -0.076 -11.322   1.245
ATOM   6899  H02 WTR  1816      -0.401 -11.281  -0.233
TER   
ATOM   6900  O00 WTR  1817       0.708  -6.502  -6.345
ATOM   6901  H01 WTR  1817       1.117  -5.886  -6.953
ATOM   6902  H02 WTR  1817       1.233  -7.299  -6.421
TER   
ATOM   6903  O00 WTR  1818       4.712  -4.496 -12.108
ATOM   6904  H01 WTR  1818       4.519  -4.489 -11.170
ATOM   6905  H02 WTR  1818       5.590  -4.123 -12.176
TER   
END
