# Supplementary material for: Computationally-guided optimization of small-molecule inhibitors of the Aurora A kinase–TPX2 protein–protein interaction
Source: Chem Commun (Camb). 2017 Aug 2;53(67):9372–5. doi: 10.1039/c7cc05379g (PMC5591577; doi:10.1039/c7cc05379g)
Supplement: Supplementary file 2 [file CC-053-C7CC05379G-s002.zip › aur_data/README]

The data provided here accompanies the paper "Computationally-Guided
Optimization of Small-Molecule Inhibitors of the Aurora A Kinase -
TPX2 Protein-Protein Interaction".

To produce the data in Table 1, we performed 13 FEP transformations in
which a starting structure (lambda=0) was perturbed to the final
structure (lambda=10).

For each of the 13 FEP runs, we provide the final structure of the
protein-ligand complex in pdb format from the lambda=0 (l0.pdb) and
lambda=10 (l10.pdb) FEP windows.

We also provide the simulation input data in MCPRO v2.5 format
(fepzmat).  Full details of the MCPRO z-matrix format are available in
the MCPRO manual (www.jorgensenresearch.com).

In brief, the z-matrix provides the following information:

- Initial structure of the protein-ligand complex (z-matrix format);
- Details of the alchemical transformation;
- Definitions of frozen/mobile regions of the protein;
- Bond/angle/dihedral moves and OPLS-AA parameter types;
- Residues to be 'heated' in the REST scheme;
- Non-bonded parameters of the initial/final ligand.

Daniel J. Cole
June 2017
